# Supplementary material for: Global connections between El Nino and landslide impacts
Source: Nat Commun. 2021 Apr 15;12:2262. doi: 10.1038/s41467-021-22398-4 (PMC8050240; doi:10.1038/s41467-021-22398-4)
Supplement: Supplementary file 4 — Supplementary Data 1 [file 41467_2021_22398_MOESM4_ESM.zip]

Archive with 5 entries (4 files):
- Climate_data/
- Climate_data/Climate_Data_readme.txt
- Climate_data/Table_S1_MV_ENSO_v2.csv
- Climate_data/Table_S2_PDO_NOAA.csv
- Climate_data/Table_S3_NOA_NOAA.csv
