# Supplementary material for: Global connections between El Nino and landslide impacts
Source: Nat Commun. 2021 Apr 15;12:2262. doi: 10.1038/s41467-021-22398-4 (PMC8050240; doi:10.1038/s41467-021-22398-4)
Supplement: Supplementary file 4 — Supplementary Data 1 [file 41467_2021_22398_MOESM4_ESM.zip › Climate_data/Climate_Data_readme.txt]

Readme for climate data
- Each of the three datasets has the relevant index for MVEI, PDO, and NAO, based on 
NOAA climate data. Sources:

MVEI: https://psl.noaa.gov/enso/mei/
PDO: https://www.ncdc.noaa.gov/teleconnections/pdo/
NAO: https://www.ncdc.noaa.gov/teleconnections/nao/

Data format: CSV
Columns: YYYYMM - Year and month
Index value - value of index
