# Supplementary material for: Global connections between El Nino and landslide impacts
Source: Nat Commun. 2021 Apr 15;12:2262. doi: 10.1038/s41467-021-22398-4 (PMC8050240; doi:10.1038/s41467-021-22398-4)
Supplement: Supplementary file 4 — Supplementary Data 1 [file 41467_2021_22398_MOESM4_ESM.zip › Climate_data/Table_S1_MV_ENSO_v2.csv]

	1	2	3	4	5	6	7	8	9	10	11	12
1979	0.47	0.26	-0.08	0.2	0.27	-0.15	-0.14	0.44	0.38	0.24	0.52	0.65
1980	0.35	0.19	0.41	0.59	0.55	0.62	0.62	0.15	0.2	0.09	-0.03	-0.06
1981	-0.33	-0.24	0.33	0.41	-0.27	-0.6	-0.51	-0.31	-0.01	-0.1	-0.22	-0.16
1982	-0.38	-0.47	-0.28	-0.34	-0.03	0.78	1.79	2.02	1.81	1.93	2.28	2.48
1983	2.57	2.74	2.68	2.79	2.89	2.02	0.75	-0.11	-0.41	-0.43	-0.43	-0.43
1984	-0.5	-0.52	-0.11	0.09	-0.47	-0.72	-0.31	-0.15	-0.11	-0.15	-0.58	-0.31
1985	-0.25	-0.58	-0.6	-0.76	-1.22	-0.57	-0.02	-0.37	-0.44	-0.04	0	-0.34
1986	-0.36	-0.3	-0.39	-0.52	-0.18	0.12	0.56	1.05	1.31	0.57	0.65	1.06
1987	0.98	1.08	1.47	1.66	1.91	2.02	1.92	1.48	1.23	1.13	0.85	0.75
1988	0.59	0.31	0.19	-0.01	-0.36	-1.19	-1.77	-1.79	-1.77	-1.54	-1.61	-1.49
1989	-1.09	-1.06	-1.2	-1.09	-1.04	-1.02	-1.12	-0.73	-0.61	-0.56	-0.33	-0.02
1990	0.12	0.43	0.61	0.17	0.03	0.04	0.17	0.06	0.21	-0.06	0.12	0.28
1991	0.16	0.08	0.21	0.21	0.35	0.89	0.88	0.42	0.62	1.09	1.17	1.29
1992	1.7	1.59	1.72	1.98	1.69	1.58	0.76	0.08	0.5	0.81	0.73	0.78
1993	0.83	0.93	0.78	0.98	1.48	1.5	0.91	0.62	0.64	0.95	0.7	0.26
1994	0.02	-0.17	-0.21	0.03	0	0.25	0.88	0.84	1.06	1.47	0.99	0.87
1995	0.77	0.48	0.14	0.18	0.16	0	-0.25	-0.65	-0.86	-0.65	-0.67	-0.82
1996	-0.83	-0.81	-0.64	-0.69	-0.83	-0.9	-0.76	-0.6	-0.26	-0.31	-0.3	-0.45
1997	-0.66	-0.72	-0.29	0.17	0.68	2.25	2.11	2.2	2.17	2.01	2.06	2.03
1998	2.23	2.43	2.27	2.55	2.26	0.37	-1.42	-1.74	-1.31	-1.21	-1.3	-1.25
1999	-1.26	-1.18	-1.11	-1.17	-1.36	-1.26	-1.19	-1.07	-1.17	-1.31	-1.33	-1.43
2000	-1.26	-1.27	-1.36	-0.93	-0.97	-1.14	-0.58	-0.08	-0.36	-0.55	-0.91	-0.8
2001	-0.82	-0.87	-0.79	-0.61	-0.58	-0.71	-0.02	0.34	-0.07	-0.25	-0.32	0.02
2002	0.07	-0.26	-0.2	-0.36	-0.1	0.4	0.42	0.97	0.84	0.79	0.76	0.86
2003	0.8	0.62	0.53	-0.08	-0.57	-0.07	0.01	0.01	0.14	0.26	0.29	0.1
2004	0.16	-0.04	-0.44	-0.23	-0.44	-0.34	0.43	0.74	0.54	0.34	0.51	0.51
2005	0.08	0.61	0.82	0.13	0.18	0.2	-0.02	-0.01	-0.05	-0.71	-0.75	-0.73
2006	-0.68	-0.5	-0.61	-0.84	-0.43	-0.23	0.11	0.56	0.63	0.68	0.9	0.59
2007	0.62	0.39	-0.22	-0.36	-0.44	-0.86	-0.77	-0.93	-1.1	-1.14	-1.13	-1.22
2008	-1.08	-1.27	-1.54	-1.13	-0.98	-0.86	-0.87	-1.08	-1.07	-1.12	-1.05	-1.05
2009	-1.01	-0.85	-0.94	-0.81	-0.72	-0.06	0.49	0.52	0.39	0.56	1.05	0.96
2010	0.93	1.28	1.31	0.49	-0.17	-1.33	-2.43	-2.4	-2.28	-2.18	-2.04	-1.91
2011	-1.83	-1.63	-1.79	-1.74	-1.29	-1.08	-0.86	-0.88	-1.16	-1.37	-1.21	-1.24
2012	-1.08	-0.67	-0.59	-0.43	-0.35	-0.28	0.3	-0.06	-0.32	-0.22	-0.07	-0.07
2013	-0.05	-0.07	-0.14	-0.37	-0.71	-1.18	-0.85	-0.5	-0.38	-0.16	-0.18	-0.35
2014	-0.51	-0.43	-0.08	-0.16	-0.18	-0.01	0.32	0.16	-0.15	0.07	0.34	0.34
2015	0.23	0.05	0.13	0.35	0.96	1.85	1.73	1.92	2.21	2.11	1.88	1.9
2016	1.94	1.81	1.31	1.33	1.26	0.36	-0.51	-0.28	-0.34	-0.6	-0.51	-0.34
2017	-0.41	-0.41	-0.58	-0.21	0.17	-0.29	-0.7	-0.77	-0.8	-0.63	-0.63	-0.73
2018	-0.77	-0.7	-0.79	-1.29	-0.91	-0.51	-0.17	0.36	0.52	0.41	0.26	0.13
2019	0.08	0.52	0.77	0.33	0.26	0.35	0.24	0.3	0.15	0.27	0.45	0.41
2020	0.29	-999	-999	-999	-999	-999	-999	-999	-999	-999	-999	-999
