# Supplementary material for: Global connections between El Nino and landslide impacts
Source: Nat Commun. 2021 Apr 15;12:2262. doi: 10.1038/s41467-021-22398-4 (PMC8050240; doi:10.1038/s41467-021-22398-4)
Supplement: Supplementary file 4 — Supplementary Data 1 [file 41467_2021_22398_MOESM4_ESM.zip › Climate_data/Table_S2_PDO_NOAA.csv]

YYYYMM	PDO
185401	-1.17
185402	-0.95
185403	-0.75
185404	-0.52
185405	-0.52
185406	-0.92
185407	-1.35
185408	-1.52
185409	-0.91
185410	-1.25
185411	-0.63
185412	-0.69
185501	0.33
185502	0.44
185503	0.08
185504	-1.08
185505	-2.05
185506	-1.74
185507	-1.8
185508	-1.41
185509	-0.93
185510	-0.58
185511	-0.21
185512	0.2
185601	0.07
185602	0.34
185603	-0.46
185604	-0.89
185605	-0.92
185606	-0.7
185607	-0.25
185608	0.06
185609	-0.83
185610	-0.27
185611	-0.13
185612	-0.46
185701	-0.91
185702	-0.63
185703	-0.47
185704	-0.25
185705	0.24
185706	0.8
185707	0.75
185708	0.51
185709	-0.06
185710	-0.24
185711	-0.27
185712	-0.89
185801	-1.46
185802	-0.63
185803	-0.82
185804	-0.21
185805	-0.03
185806	0.51
185807	-0.1
185808	-0.11
185809	-0.1
185810	-0.19
185811	0.75
185812	0.57
185901	0.72
185902	-0.64
185903	-0.94
185904	-1.43
185905	-1.29
185906	-1.25
185907	-0.43
185908	-1.64
185909	-1.76
185910	-1
185911	-0.04
185912	-0.85
186001	-1.13
186002	-1.07
186003	-1
186004	-0.7
186005	-0.44
186006	0.56
186007	0.55
186008	0.12
186009	3.07
186010	0.57
186011	-0.06
186012	-0.76
186101	-0.93
186102	-1.17
186103	-1.21
186104	-1.1
186105	-0.82
186106	-0.64
186107	-0.68
186108	-0.97
186109	-1.11
186110	-1.54
186111	-0.75
186112	-0.51
186201	-0.03
186202	0.19
186203	0.31
186204	0.25
186205	0.16
186206	0.27
186207	0.26
186208	-0.26
186209	-0.74
186210	-0.67
186211	-0.19
186212	-0.23
186301	-0.18
186302	-0.18
186303	-0.25
186304	-0.02
186305	0.23
186306	0.12
186307	-0.2
186308	-0.24
186309	0.12
186310	0.33
186311	0.33
186312	0.06
186401	-0.02
186402	-0.12
186403	-0.4
186404	-0.38
186405	-0.17
186406	0.07
186407	-0.18
186408	-0.28
186409	-0.34
186410	-0.29
186411	-0.1
186412	-0.01
186501	-0.53
186502	-0.71
186503	-0.14
186504	-0.21
186505	-0.22
186506	-0.14
186507	-0.05
186508	0.02
186509	-0.33
186510	-0.35
186511	-0.4
186512	-0.64
186601	-1.66
186602	-1.64
186603	-1.75
186604	-0.01
186605	-0.54
186606	-0.37
186607	-0.24
186608	-0.27
186609	-0.32
186610	-0.19
186611	0.04
186612	-0.02
186701	-0.01
186702	-0.09
186703	-0.26
186704	-0.27
186705	-0.17
186706	-0.27
186707	-0.26
186708	-0.42
186709	-0.49
186710	-0.51
186711	-0.38
186712	-0.35
186801	-0.22
186802	-0.23
186803	-0.23
186804	-0.31
186805	-0.44
186806	-0.17
186807	-0.14
186808	-0.13
186809	0
186810	-0.11
186811	-0.41
186812	-0.23
186901	-0.12
186902	-0.05
186903	0.28
186904	0.84
186905	2.22
186906	3.01
186907	2.4
186908	0.43
186909	0.25
186910	0.43
186911	-0.06
186912	0.04
187001	-0.49
187002	-0.31
187003	-0.68
187004	-0.88
187005	-1.16
187006	-0.7
187007	0.24
187008	0.63
187009	0.02
187010	-0.56
187011	-1.78
187012	-1.21
187101	-0.98
187102	-0.41
187103	-0.13
187104	0.05
187105	0.33
187106	0.89
187107	-0.42
187108	-0.49
187109	-0.79
187110	-1.06
187111	-1.47
187112	-0.6
187201	-0.41
187202	-0.33
187203	-0.23
187204	-0.52
187205	-0.32
187206	-0.22
187207	-0.52
187208	-0.82
187209	-0.16
187210	-0.34
187211	-1.97
187212	-2.21
187301	-2.27
187302	-1.77
187303	-1.43
187304	-0.48
187305	-0.5
187306	-0.4
187307	-0.49
187308	-1.24
187309	-1.5
187310	-1.11
187311	-1.04
187312	-1.02
187401	-0.75
187402	-0.38
187403	-0.47
187404	-0.5
187405	0.21
187406	-0.05
187407	-0.2
187408	-0.34
187409	0.22
187410	0.72
187411	0.85
187412	-0.42
187501	-0.84
187502	-1.35
187503	-1.48
187504	-1.6
187505	-0.86
187506	-0.88
187507	-1.31
187508	-1.62
187509	-1.37
187510	-0.59
187511	0
187512	-0.27
187601	-0.77
187602	-0.89
187603	-0.89
187604	-0.09
187605	-1.87
187606	-0.75
187607	-1.81
187608	-2.71
187609	-1.67
187610	-0.67
187611	-0.58
187612	-1.15
187701	-0.73
187702	-0.14
187703	0.68
187704	-0.65
187705	-0.55
187706	-1.11
187707	-0.95
187708	-1.08
187709	-1.3
187710	-1.46
187711	-3.02
187712	0.2
187801	-0.59
187802	-0.34
187803	0.19
187804	1.36
187805	1.39
187806	2.84
187807	1.69
187808	0.48
187809	-0.83
187810	-0.31
187811	0.77
187812	1.16
187901	-0.67
187902	0.14
187903	0.34
187904	1.01
187905	-1.12
187906	-1.25
187907	-2.15
187908	-0.46
187909	-0.78
187910	-1.27
187911	-1.02
187912	-0.67
188001	-0.82
188002	-1.13
188003	-2.01
188004	-3.23
188005	-3.16
188006	-2.99
188007	-2.78
188008	-2.54
188009	-2.14
188010	-1.18
188011	-1.52
188012	0.68
188101	0.27
188102	-1
188103	-0.36
188104	0.56
188105	0.29
188106	0.08
188107	-1.31
188108	-2.01
188109	0.46
188110	0.58
188111	-0.05
188112	-0.64
188201	-2.71
188202	-1.98
188203	-2.61
188204	-2.92
188205	-2.51
188206	-1.1
188207	-2.5
188208	-0.84
188209	-0.78
188210	-1.68
188211	-1.88
188212	-0.72
188301	-1.48
188302	-1.57
188303	-1.51
188304	-0.49
188305	-0.51
188306	-0.87
188307	-1.75
188308	-1.94
188309	-2.14
188310	-1.21
188311	-0.14
188312	-1.4
188401	-1.97
188402	-1.67
188403	-1.09
188404	-0.43
188405	0.05
188406	0.69
188407	0.9
188408	1.12
188409	0.68
188410	-0.19
188411	1.3
188412	1.4
188501	3.69
188502	0.63
188503	1.59
188504	1.17
188505	0.74
188506	-0.52
188507	-0.51
188508	-0.42
188509	-0.64
188510	0.02
188511	-0.11
188512	-0.51
188601	-0.41
188602	-0.22
188603	-1.01
188604	-0.56
188605	-0.47
188606	-1.47
188607	-0.16
188608	-0.61
188609	-0.39
188610	-1.04
188611	-1.68
188612	-1.2
188701	-0.64
188702	-1.9
188703	-1.68
188704	-1.76
188705	-1.95
188706	-0.59
188707	-0.42
188708	-1.05
188709	-1.22
188710	-0.47
188711	-1.01
188712	-1.29
188801	-0.89
188802	-0.48
188803	-1.14
188804	-0.99
188805	0.98
188806	1.96
188807	1.94
188808	0.85
188809	1.07
188810	0.95
188811	0.45
188812	0.52
188901	0.33
188902	0.06
188903	-0.13
188904	0.87
188905	0.77
188906	0.69
188907	-0.19
188908	-1.09
188909	-0.31
188910	0.41
188911	1.38
188912	0.08
189001	-0.64
189002	-0.69
189003	-1.22
189004	-0.53
189005	-0.71
189006	-1.88
189007	-1.15
189008	-0.78
189009	-0.54
189010	-0.37
189011	-0.44
189012	-0.35
189101	-0.41
189102	-0.65
189103	-0.53
189104	-0.93
189105	-0.23
189106	-0.52
189107	-0.19
189108	-0.36
189109	-0.82
189110	0.23
189111	0.29
189112	-0.17
189201	-1.02
189202	-0.8
189203	-0.22
189204	-0.88
189205	-1.45
189206	-1.45
189207	-1.16
189208	-1.68
189209	-2.85
189210	-1.95
189211	-0.01
189212	-0.34
189301	-0.38
189302	-0.1
189303	-0.64
189304	-1
189305	-3.01
189306	-2.5
189307	-2.25
189308	-1.98
189309	-1.63
189310	-2.02
189311	-1.85
189312	-2.03
189401	-2.31
189402	-3.64
189403	-3.74
189404	-4.25
189405	-3.63
189406	-2.26
189407	-2.08
189408	-2.65
189409	-3.16
189410	-3.73
189411	-3.18
189412	-1.55
189501	-1.02
189502	-0.39
189503	0.25
189504	-0.12
189505	-0.16
189506	0.18
189507	0.92
189508	0.27
189509	-2.09
189510	-1.81
189511	-2.22
189512	-2.02
189601	-0.83
189602	-0.32
189603	-0.33
189604	-0.84
189605	-1.77
189606	-1.95
189607	-1.68
189608	-1.58
189609	1.67
189610	1.14
189611	1.18
189612	-0.15
189701	0.43
189702	0.1
189703	-0.19
189704	0.08
189705	-0.26
189706	0.65
189707	0.69
189708	0.34
189709	0.04
189710	0.77
189711	0.65
189712	1.02
189801	1.56
189802	0.9
189803	-0.54
189804	1.06
189805	1.44
189806	0.88
189807	-0.28
189808	-0.28
189809	-0.09
189810	0.15
189811	0.4
189812	0.1
189901	0.22
189902	-0.41
189903	-0.03
189904	-0.36
189905	-1.15
189906	-1.47
189907	-0.5
189908	-0.08
189909	-0.77
189910	-0.67
189911	-0.02
189912	0.56
190001	0.52
190002	0.03
190003	0.66
190004	2.43
190005	0.58
190006	0.5
190007	0.41
190008	0.52
190009	-0.2
190010	0.11
190011	0.14
190012	0.3
190101	0.77
190102	0.65
190103	0.19
190104	-0.55
190105	-0.98
190106	-1.22
190107	-1.34
190108	0.09
190109	0.31
190110	0.15
190111	-0.24
190112	0.78
190201	1.16
190202	1.06
190203	0.51
190204	0.69
190205	1.09
190206	2.18
190207	3.28
190208	2.15
190209	0.88
190210	0.51
190211	0.17
190212	0.45
190301	0.15
190302	-0.12
190303	-0.23
190304	-1.49
190305	-0.41
190306	0.01
190307	0.83
190308	0.95
190309	0.27
190310	0.36
190311	0.06
190312	0.27
190401	1.04
190402	0.89
190403	0.81
190404	0.15
190405	0.46
190406	-0.43
190407	-1.51
190408	0.61
190409	2.73
190410	1.6
190411	1.26
190412	0.71
190501	1.5
190502	-0.04
190503	1.12
190504	1.88
190505	1.57
190506	1.71
190507	1.54
190508	2.23
190509	1.48
190510	-0.11
190511	1.18
190512	0.09
190601	1.27
190602	1.16
190603	0.11
190604	-0.48
190605	0.87
190606	0.96
190607	0.79
190608	0.68
190609	0.54
190610	1.3
190611	0.96
190612	-0.23
190701	-0.56
190702	-0.44
190703	-2.29
190704	-1.19
190705	0.75
190706	1
190707	0.82
190708	0.34
190709	0.42
190710	1.62
190711	1.57
190712	1.88
190801	1.73
190802	1.48
190803	0.37
190804	-0.18
190805	-0.27
190806	-0.2
190807	-0.04
190808	-0.03
190809	0.26
190810	0.61
190811	1.52
190812	1.22
190901	0.44
190902	0.45
190903	0.71
190904	0.12
190905	-0.31
190906	-0.22
190907	-1.68
190908	-2.25
190909	-1.94
190910	-0.13
190911	-0.97
190912	-2.29
191001	-2.33
191002	-1.11
191003	-1.11
191004	-2.57
191005	-1.73
191006	-0.18
191007	-0.1
191008	-1.12
191009	0.5
191010	-0.74
191011	-0.62
191012	0.44
191101	-0.69
191102	-1.43
191103	-1.76
191104	-0.82
191105	-0.83
191106	-0.82
191107	0.49
191108	0.65
191109	-0.26
191110	-0.17
191111	-0.16
191112	-1.21
191201	-0.72
191202	-0.45
191203	-0.84
191204	-0.62
191205	-0.01
191206	0.6
191207	0.34
191208	0.35
191209	1.1
191210	0.83
191211	0.01
191212	-0.1
191301	-0.61
191302	-0.33
191303	-0.52
191304	-0.93
191305	0.01
191306	0.24
191307	1.03
191308	1.22
191309	0.75
191310	0.32
191311	0.26
191312	-0.11
191401	-0.37
191402	-0.41
191403	-0.21
191404	0.74
191405	0.27
191406	-0.63
191407	-0.87
191408	-1.08
191409	-1.21
191410	-0.63
191411	-0.24
191412	-0.16
191501	-0.72
191502	-0.79
191503	0.14
191504	1.28
191505	1.43
191506	1.4
191507	1.04
191508	0.43
191509	-0.16
191510	-1.47
191511	-1.52
191512	-1.09
191601	-1.83
191602	-1.77
191603	-1.46
191604	-0.7
191605	-0.49
191606	-1.48
191607	-1.45
191608	-2.23
191609	-2.16
191610	-1.9
191611	-2.57
191612	-2.86
191701	-2.08
191702	-2.08
191703	-2.16
191704	-1.86
191705	-1.19
191706	-0.87
191707	-0.76
191708	-0.69
191709	-1.3
191710	-1.69
191711	-1.07
191712	-1.06
191801	-0.13
191802	-0.43
191803	-0.96
191804	-0.98
191805	-1.17
191806	-0.41
191807	-0.05
191808	0.39
191809	0.68
191810	1.51
191811	1.3
191812	0.39
191901	0.47
191902	0.04
191903	-0.67
191904	-0.53
191905	-1.17
191906	-1.31
191907	-1.82
191908	-1.03
191909	-0.36
191910	-0.7
191911	-0.9
191912	-0.62
192001	-1.1
192002	-0.99
192003	-1.14
192004	-1.56
192005	-1.3
192006	-1.18
192007	-1.67
192008	-2.38
192009	-2.54
192010	-1.67
192011	-0.81
192012	-0.59
192101	-1.26
192102	-1.61
192103	-1.07
192104	-1.74
192105	-1.35
192106	-0.79
192107	-1.68
192108	-2.01
192109	-1.66
192110	-1.75
192111	-0.95
192112	-0.25
192201	-0.45
192202	-1.51
192203	-1.76
192204	-1.71
192205	-1.61
192206	-1.11
192207	-0.78
192208	-0.74
192209	-0.55
192210	-0.55
192211	-1.18
192212	0.27
192301	0.01
192302	-0.95
192303	-1.23
192304	-0.64
192305	-0.02
192306	-0.96
192307	0.49
192308	-0.02
192309	-0.26
192310	0.22
192311	-0.22
192312	-0.32
192401	-0.89
192402	-0.82
192403	-0.45
192404	-1.05
192405	-0.48
192406	-0.32
192407	-1.14
192408	-1.44
192409	-1.71
192410	-2.23
192411	-1.77
192412	-0.59
192501	-1.34
192502	-0.9
192503	-0.82
192504	-1.05
192505	-0.3
192506	-1.09
192507	-0.83
192508	-0.85
192509	0.08
192510	0.16
192511	0.51
192512	0.46
192601	0.88
192602	1.2
192603	1.09
192604	1.73
192605	2.18
192606	1.79
192607	2
192608	1.54
192609	1.39
192610	1.54
192611	2.26
192612	1.65
192701	0.68
192702	1.2
192703	0.73
192704	-0.05
192705	-0.06
192706	0.52
192707	-0.36
192708	-0.76
192709	-0.11
192710	-0.75
192711	-0.42
192712	-0.32
192801	0.31
192802	0.58
192803	0.78
192804	0.4
192805	0.6
192806	1.09
192807	-0.51
192808	-0.89
192809	-1.87
192810	-1.19
192811	0.01
192812	0.55
192901	0.5
192902	0.09
192903	-0.04
192904	0.21
192905	0.42
192906	0.79
192907	-0.05
192908	-0.31
192909	0.73
192910	0.96
192911	0.63
192912	1.44
193001	0.83
193002	0.51
193003	-0.01
193004	0.15
193005	-0.12
193006	0.17
193007	0.12
193008	-0.33
193009	0.27
193010	-0.13
193011	-0.23
193012	0.52
193101	0.72
193102	0.9
193103	0.89
193104	1.59
193105	1.95
193106	1.96
193107	2.01
193108	0.75
193109	0.62
193110	-0.17
193111	-0.35
193112	-1.15
193201	-1.41
193202	-1.99
193203	-1.16
193204	0.19
193205	-0.04
193206	-0.04
193207	-0.2
193208	-0.48
193209	-1.24
193210	-0.25
193211	-0.38
193212	-0.14
193301	-0.92
193302	-1.26
193303	-1.15
193304	-0.99
193305	-1.8
193306	-1.98
193307	-3.14
193308	-2.82
193309	-2.79
193310	-1.78
193311	-0.6
193312	-0.81
193401	-0.53
193402	-0.22
193403	0.69
193404	1.21
193405	0.61
193406	-0.24
193407	0.11
193408	1.15
193409	1
193410	1.79
193411	1.37
193412	1.36
193501	0.55
193502	0.02
193503	-0.37
193504	0.14
193505	0.71
193506	1.35
193507	0.51
193508	0.22
193509	0.23
193510	0.2
193511	-0.1
193512	1.09
193601	1.66
193602	1.15
193603	0.88
193604	1
193605	1.46
193606	2.39
193607	2.61
193608	1.76
193609	0.8
193610	1.97
193611	2.61
193612	1.35
193701	-0.21
193702	-0.86
193703	-0.52
193704	-0.76
193705	-0.45
193706	1.32
193707	-0.42
193708	-1.09
193709	-0.27
193710	0.31
193711	0.26
193712	0.54
193801	1.03
193802	0.05
193803	-0.72
193804	-0.26
193805	-0.61
193806	-0.52
193807	-0.6
193808	-0.63
193809	-0.34
193810	0.52
193811	-0.31
193812	0.9
193901	0.88
193902	-0.19
193903	-0.78
193904	0.01
193905	0
193906	0.04
193907	-1.03
193908	-1.18
193909	-1.55
193910	-1.61
193911	-1.07
193912	1.37
194001	1.74
194002	1.43
194003	1.8
194004	2.05
194005	1.79
194006	2.23
194007	1.79
194008	1.41
194009	1.29
194010	1.32
194011	1.42
194012	2.66
194101	2.77
194102	2.89
194103	2.57
194104	2.35
194105	2.24
194106	3.07
194107	2.74
194108	2.96
194109	1.97
194110	1.22
194111	1.7
194112	2.25
194201	2.48
194202	1.58
194203	0.66
194204	0.82
194205	0.62
194206	1.1
194207	0.57
194208	0.36
194209	0.11
194210	0.03
194211	-0.25
194212	-1.25
194301	-1.69
194302	-0.48
194303	0.16
194304	0.45
194305	0.5
194306	-0.1
194307	-0.55
194308	-1.73
194309	-1.34
194310	-1.44
194311	-0.17
194312	1.79
194401	0.86
194402	0.23
194403	-0.48
194404	-0.72
194405	-1.34
194406	-1.68
194407	-1.56
194408	-0.94
194409	-1.69
194410	-1.19
194411	-0.74
194412	-0.56
194501	-0.3
194502	-0.46
194503	-0.22
194504	-0.2
194505	-0.11
194506	0.38
194507	-0.27
194508	-0.87
194509	-0.59
194510	-0.49
194511	-1.46
194512	-2.16
194601	-1.36
194602	0.34
194603	0.01
194604	0.55
194605	0.68
194606	0.65
194607	0.3
194608	-0.27
194609	-0.35
194610	-1.24
194611	-1.57
194612	-1.04
194701	-0.09
194702	0.02
194703	-0.06
194704	-0.39
194705	0.06
194706	1.03
194707	0.7
194708	0.5
194709	0.55
194710	1.6
194711	0.13
194712	0.52
194801	0.34
194802	0.21
194803	-0.42
194804	-2.01
194805	0.64
194806	0.61
194807	-0.52
194808	-1.29
194809	-1.42
194810	-1.53
194811	-0.49
194812	-1.9
194901	-2.76
194902	-2.99
194903	-1.75
194904	-1.44
194905	-1.28
194906	-0.9
194907	-1.38
194908	-1.49
194909	-1.5
194910	-2.17
194911	-1.07
194912	-1.01
195001	-1.73
195002	-2.21
195003	-1.91
195004	-1.99
195005	-3.02
195006	-2.23
195007	-3.5
195008	-2.88
195009	-2.33
195010	-1.89
195011	-1.46
195012	-1.2
195101	-1.25
195102	-1.58
195103	-1.72
195104	-1.31
195105	-1.17
195106	-1.38
195107	-0.24
195108	-1.59
195109	-0.82
195110	-0.1
195111	-0.44
195112	-1.3
195201	-2.26
195202	-1.65
195203	-1.66
195204	-1.91
195205	-1.81
195206	-1.87
195207	-2.08
195208	-1.4
195209	-1.36
195210	-0.89
195211	-0.41
195212	-0.95
195301	-0.16
195302	-0.4
195303	-1.26
195304	-0.96
195305	-0.57
195306	-0.36
195307	0.17
195308	-0.81
195309	-0.81
195310	-1.19
195311	-0.42
195312	-0.02
195401	-0.99
195402	-0.93
195403	-1
195404	-1.23
195405	-0.63
195406	0.64
195407	0.07
195408	-0.18
195409	-1
195410	0.08
195411	0.86
195412	0.37
195501	-0.18
195502	-1.09
195503	-1.26
195504	-2.22
195505	-1.82
195506	-2.21
195507	-2.75
195508	-2.56
195509	-2.38
195510	-3.29
195511	-2.66
195512	-2.2
195601	-2.23
195602	-2.31
195603	-2.89
195604	-2.57
195605	-1.59
195606	-1.96
195607	-1.52
195608	-1.02
195609	-0.35
195610	-1.71
195611	-2.44
195612	-1.26
195701	-1.36
195702	-1.48
195703	-0.9
195704	-0.79
195705	0
195706	1.61
195707	0.64
195708	0.34
195709	1.89
195710	1.82
195711	1.67
195712	0.53
195801	0.88
195802	0.98
195803	0.68
195804	0.76
195805	1.55
195806	1.62
195807	0.52
195808	1.13
195809	0.82
195810	0.46
195811	0.47
195812	1.19
195901	1.06
195902	0.36
195903	0.07
195904	-0.05
195905	-0.06
195906	0.29
195907	-0.41
195908	-0.38
195909	-0.51
195910	0.88
195911	1.38
195912	1.04
196001	0.33
196002	0.57
196003	0.35
196004	0.15
196005	0.42
196006	1.07
196007	-0.59
196008	-0.32
196009	-0.97
196010	-0.34
196011	-0.27
196012	0.15
196101	0.9
196102	0.92
196103	0.62
196104	0.32
196105	-0.39
196106	-0.67
196107	-1.12
196108	-0.81
196109	-1.19
196110	-1.76
196111	-1.49
196112	-1.77
196201	-1.04
196202	-1.04
196203	-1.14
196204	-0.97
196205	-1.29
196206	-1.8
196207	-1.93
196208	-0.67
196209	-1.58
196210	-1.64
196211	-0.37
196212	-0.2
196301	0.08
196302	0.27
196303	-0.19
196304	-0.43
196305	-1.14
196306	-0.69
196307	-1.28
196308	-1.03
196309	0.85
196310	0.29
196311	-0.48
196312	0.43
196401	0.48
196402	0.24
196403	-0.69
196404	-1.25
196405	-2.31
196406	-0.75
196407	-1.07
196408	-1.53
196409	-1.36
196410	-0.66
196411	-0.65
196412	-0.62
196501	-0.99
196502	-0.65
196503	-0.22
196504	-0.11
196505	-0.67
196506	-0.8
196507	-0.72
196508	0.3
196509	0.78
196510	0.33
196511	0.43
196512	0.28
196601	-0.72
196602	-0.49
196603	-1
196604	-0.37
196605	-0.68
196606	0.04
196607	-0.1
196608	-0.43
196609	-0.5
196610	-0.7
196611	-0.79
196612	-0.24
196701	-0.27
196702	-0.29
196703	-0.82
196704	-1.13
196705	-1.6
196706	-1.25
196707	-1.22
196708	-1.63
196709	-0.69
196710	-0.17
196711	0.29
196712	-0.72
196801	-0.66
196802	-0.26
196803	-0.03
196804	-0.78
196805	-0.76
196806	0.14
196807	0.41
196808	-0.03
196809	0.26
196810	-0.22
196811	0
196812	-0.32
196901	-0.75
196902	-1.25
196903	-1.23
196904	-1.08
196905	-1.02
196906	0.81
196907	-0.49
196908	-1.06
196909	-1.19
196910	0.87
196911	0.58
196912	1.08
197001	1.03
197002	0.97
197003	1.18
197004	0.31
197005	-0.84
197006	-0.04
197007	-0.97
197008	-1.83
197009	-1.72
197010	-1.19
197011	-0.94
197012	-0.95
197101	-1.32
197102	-1.53
197103	-1.64
197104	-1.74
197105	-1.72
197106	-1.69
197107	-2.29
197108	-0.42
197109	-0.23
197110	-0.44
197111	-1.32
197112	-1.77
197201	-2.12
197202	-1.99
197203	-1.61
197204	-1.76
197205	-2.16
197206	-1.88
197207	-1.55
197208	-0.22
197209	-0.13
197210	-0.16
197211	-0.04
197212	-0.4
197301	-0.22
197302	-0.59
197303	-0.89
197304	-1.4
197305	-1.63
197306	-1.45
197307	-1.42
197308	-1.64
197309	-1.14
197310	-1.37
197311	-1.5
197312	-0.96
197401	-0.92
197402	-1.39
197403	-1.29
197404	-0.7
197405	-0.78
197406	-0.5
197407	-0.15
197408	-0.33
197409	0.6
197410	0.08
197411	0.57
197412	0.31
197501	-0.66
197502	-1.01
197503	-1.15
197504	-1.85
197505	-2.04
197506	-1.69
197507	-0.98
197508	-1.65
197509	-1.67
197510	-1.63
197511	-1.74
197512	-1.46
197601	-1.1
197602	-1.05
197603	-1.35
197604	-1.4
197605	-1.14
197606	-1.26
197607	0.26
197608	0.92
197609	0.53
197610	1.07
197611	1.31
197612	1.2
197701	1.16
197702	1.4
197703	0.57
197704	-0.23
197705	-0.41
197706	-0.02
197707	-0.09
197708	-0.07
197709	-0.66
197710	-0.88
197711	-0.45
197712	-0.13
197801	0.55
197802	0.75
197803	1.07
197804	0.95
197805	0.69
197806	0.24
197807	-1.64
197808	-0.97
197809	-0.81
197810	-0.02
197811	-0.07
197812	-0.57
197901	-0.42
197902	-1.26
197903	-0.65
197904	-0.19
197905	0.52
197906	0.14
197907	0.18
197908	0.08
197909	0.84
197910	1.06
197911	0.5
197912	0.04
198001	0.06
198002	0.6
198003	0.6
198004	0.72
198005	0.57
198006	-0.78
198007	-0.32
198008	-0.12
198009	-0.29
198010	0.92
198011	0.7
198012	0.36
198101	1.18
198102	1.25
198103	1.16
198104	1.01
198105	1.22
198106	1.77
198107	0.71
198108	-0.11
198109	0.34
198110	-0.15
198111	0.45
198112	0.6
198201	0.15
198202	-0.1
198203	-0.32
198204	-0.67
198205	-1.17
198206	-0.98
198207	0.09
198208	-0.11
198209	0.53
198210	0.1
198211	-0.61
198212	0.12
198301	0.39
198302	0.92
198303	1.65
198304	1.2
198305	0.95
198306	1.82
198307	2.41
198308	1.11
198309	0.34
198310	0.6
198311	1.15
198312	1.7
198401	1.43
198402	1.25
198403	1.55
198404	0.97
198405	0.89
198406	-0.12
198407	-0.39
198408	0.02
198409	0.14
198410	0.4
198411	0.5
198412	0.49
198501	0.9
198502	0.52
198503	-0.29
198504	-0.51
198505	-0.87
198506	0.04
198507	0.43
198508	0.08
198509	0.02
198510	0.1
198511	-0.7
198512	0.28
198601	1.03
198602	1.48
198603	1.6
198604	1.09
198605	0.73
198606	0.59
198607	1.04
198608	-0.17
198609	-0.05
198610	0.9
198611	1.62
198612	1.66
198701	1.44
198702	1.44
198703	1.34
198704	1.39
198705	0.84
198706	0.05
198707	1.35
198708	1.68
198709	1.42
198710	0.68
198711	0.88
198712	0.91
198801	0.28
198802	0.49
198803	0.52
198804	0.34
198805	0.26
198806	0.11
198807	-0.27
198808	-0.91
198809	-1.01
198810	-0.45
198811	-0.14
198812	-0.15
198901	-1.26
198902	-1.43
198903	-1.25
198904	-0.32
198905	-0.17
198906	0.03
198907	0.47
198908	-0.58
198909	-0.65
198910	-0.57
198911	-0.78
198912	-0.11
199001	-0.39
199002	-1.24
199003	-1.24
199004	-0.2
199005	-0.42
199006	-0.32
199007	-0.35
199008	-0.45
199009	-0.32
199010	-1.19
199011	-1.93
199012	-2.23
199101	-1.72
199102	-1.09
199103	-1.16
199104	-1.63
199105	-1.7
199106	-2.36
199107	-1.59
199108	-0.65
199109	0.22
199110	0.24
199111	0.43
199112	-0.19
199201	0.06
199202	0.11
199203	0.08
199204	0.48
199205	1.12
199206	1.14
199207	1.45
199208	0.84
199209	0.4
199210	1.16
199211	1.24
199212	0.31
199301	-0.28
199302	0.05
199303	0.23
199304	0.93
199305	1.66
199306	1.96
199307	1.37
199308	1.79
199309	1.06
199310	1.24
199311	1.02
199312	0.65
199401	0.86
199402	0.4
199403	0.27
199404	0.52
199405	0.46
199406	-0.08
199407	-1.02
199408	-0.98
199409	-1.54
199410	-1.1
199411	-2.04
199412	-2.16
199501	-0.87
199502	0.09
199503	0.36
199504	0.41
199505	0.69
199506	0.85
199507	0.8
199508	-0.35
199509	1.02
199510	0.46
199511	0
199512	0.38
199601	0.94
199602	0.92
199603	0.83
199604	1.33
199605	1.93
199606	0.91
199607	0.48
199608	-0.72
199609	0.03
199610	0.3
199611	0.36
199612	0.01
199701	0.42
199702	0.28
199703	0.41
199704	0.69
199705	1.38
199706	2.33
199707	1.38
199708	2.08
199709	1.6
199710	1.72
199711	1.42
199712	0.97
199801	1.12
199802	1.51
199803	1.33
199804	0.05
199805	-0.8
199806	-0.7
199807	-1.23
199808	-0.83
199809	-1.54
199810	-2.23
199811	-1.04
199812	-1.05
199901	-0.64
199902	-0.94
199903	-1.09
199904	-1.76
199905	-2.2
199906	-2.34
199907	-1.94
199908	-1.84
199909	-2.23
199910	-2.49
199911	-2.15
199912	-1.77
200001	-2.13
200002	-1.22
200003	-0.65
200004	-0.64
200005	-0.86
200006	-0.66
200007	-1.45
200008	-1.74
200009	-1.55
200010	-1.67
200011	-1.06
200012	0.06
200101	0.64
200102	0.05
200103	-0.3
200104	-1.23
200105	-1.1
200106	-1.28
200107	-2.31
200108	-1.86
200109	-2.13
200110	-1.87
200111	-1.17
200112	-0.99
200201	-0.34
200202	-1.29
200203	-1.13
200204	-1.23
200205	-1.57
200206	-1.27
200207	-0.97
200208	-0.15
200209	-0.38
200210	-0.25
200211	1.04
200212	1.63
200301	1.58
200302	1.32
200303	1.08
200304	0.32
200305	0.06
200306	-0.51
200307	0.11
200308	0.4
200309	-0.46
200310	0.54
200311	-0.19
200312	-0.41
200401	-0.42
200402	-0.11
200403	-0.13
200404	-0.2
200405	0.23
200406	-0.49
200407	-0.24
200408	0.02
200409	-0.17
200410	-0.76
200411	-1.24
200412	-0.74
200501	-0.13
200502	0.17
200503	0.69
200504	0.21
200505	1.06
200506	0.56
200507	-0.2
200508	-0.61
200509	-1.11
200510	-2.05
200511	-1.84
200512	-0.1
200601	0.54
200602	0.38
200603	-0.72
200604	-0.55
200605	-0.45
200606	-0.04
200607	0.12
200608	-1.13
200609	-1.75
200610	-0.6
200611	-0.83
200612	-0.54
200701	-0.63
200702	-0.63
200703	-1.05
200704	-0.56
200705	-0.53
200706	-0.37
200707	0.16
200708	-0.15
200709	-1.04
200710	-2.24
200711	-1.38
200712	-0.92
200801	-1.47
200802	-1.33
200803	-1.26
200804	-2
200805	-1.93
200806	-2.11
200807	-2.17
200808	-2
200809	-2.02
200810	-1.8
200811	-1.57
200812	-1.31
200901	-1.7
200902	-1.76
200903	-2.03
200904	-2.28
200905	-1.45
200906	-0.85
200907	-0.88
200908	-0.5
200909	0.19
200910	-0.23
200911	-1.01
200912	-0.52
201001	0.06
201002	0.16
201003	-0.21
201004	-0.27
201005	-0.35
201006	-0.93
201007	-2.17
201008	-2.44
201009	-2.44
201010	-1.61
201011	-1.58
201012	-2
201101	-1.73
201102	-1.45
201103	-1.29
201104	-1.26
201105	-0.96
201106	-1.32
201107	-2.5
201108	-2.6
201109	-2.63
201110	-1.95
201111	-2.96
201112	-2.32
201201	-1.72
201202	-1.26
201203	-1.59
201204	-0.94
201205	-2
201206	-1.43
201207	-2.34
201208	-2.51
201209	-3.05
201210	-1.22
201211	-0.58
201212	-1.25
201301	-0.94
201302	-1.32
201303	-1.18
201304	-0.62
201305	-0.4
201306	-1.25
201307	-1.77
201308	-1.78
201309	-1.08
201310	-1.89
201311	-1.18
201312	-1.15
201401	-0.6
201402	-0.42
201403	0.28
201404	0.42
201405	1.09
201406	-0.32
201407	0.15
201408	-0.01
201409	0.57
201410	1.34
201411	1.35
201412	1.95
201501	1.7
201502	1.76
201503	1.52
201504	0.94
201505	0.31
201506	0.7
201507	1.25
201508	0.71
201509	0.85
201510	0.77
201511	0.17
201512	0.53
201601	0.82
201602	1.26
201603	1.57
201604	1.65
201605	1.46
201606	0.81
201607	0.18
201608	-0.87
201609	-1.05
201610	-0.66
201611	0.85
201612	0.55
201701	0.13
201702	0.07
201703	0.14
201704	0.55
201705	0.27
201706	0.18
201707	-0.49
201708	-0.64
201709	-0.26
201710	-0.62
201711	-0.45
201712	-0.12
201801	0.33
201802	-0.15
201803	-0.62
201804	-0.88
201805	-0.69
201806	-0.85
201807	-0.1
201808	-0.44
201809	-0.46
201810	-0.75
201811	-0.78
201812	-0.09
201901	-0.19
201902	-0.5
201903	-0.24
201904	0.09
201905	0.14
201906	-0.13
201907	0.42
201908	-0.16
201909	0.03
201910	-0.81
