# Supplementary material for: Global connections between El Nino and landslide impacts
Source: Nat Commun. 2021 Apr 15;12:2262. doi: 10.1038/s41467-021-22398-4 (PMC8050240; doi:10.1038/s41467-021-22398-4)
Supplement: Supplementary file 4 — Supplementary Data 1 [file 41467_2021_22398_MOESM4_ESM.zip › Climate_data/Table_S3_NOA_NOAA.csv]

YYYYMM	NAO
195001	0.92
195002	0.4
195003	-0.36
195004	0.73
195005	-0.59
195006	-0.06
195007	-1.26
195008	-0.05
195009	0.25
195010	0.85
195011	-1.26
195012	-1.02
195101	0.08
195102	0.7
195103	-1.02
195104	-0.22
195105	-0.59
195106	-1.64
195107	1.37
195108	-0.22
195109	-1.36
195110	1.87
195111	-0.39
195112	1.32
195201	0.93
195202	-0.83
195203	-1.49
195204	1.01
195205	-1.12
195206	-0.4
195207	-0.09
195208	-0.28
195209	-0.54
195210	-0.73
195211	-1.13
195212	-0.43
195301	0.33
195302	-0.49
195303	-0.04
195304	-1.67
195305	-0.66
195306	1.09
195307	0.4
195308	-0.71
195309	-0.35
195310	1.32
195311	1.04
195312	-0.47
195401	0.37
195402	0.74
195403	-0.83
195404	1.34
195405	-0.09
195406	-0.25
195407	-0.6
195408	-1.9
195409	-0.44
195410	0.6
195411	0.4
195412	0.69
195501	-1.84
195502	-1.12
195503	-0.53
195504	-0.42
195505	-0.34
195506	-1.1
195507	1.76
195508	1.07
195509	0.32
195510	-1.47
195511	-1.29
195512	0.17
195601	-0.22
195602	-1.12
195603	-0.05
195604	-1.06
195605	2.21
195606	0.1
195607	-0.75
195608	-1.37
195609	0.24
195610	0.88
195611	0.51
195612	0.1
195701	1.05
195702	0.11
195703	-1.26
195704	0.49
195705	-0.79
195706	-0.72
195707	-1.19
195708	-0.55
195709	-1.66
195710	1.32
195711	0.73
195712	0.12
195801	-0.54
195802	-1.06
195803	-1.96
195804	0.37
195805	-0.24
195806	-1.38
195807	-1.73
195808	-1.56
195809	-0.07
195810	0.16
195811	1.64
195812	-0.7
195901	-0.87
195902	0.68
195903	-0.15
195904	0.36
195905	0.39
195906	0.4
195907	0.74
195908	0.06
195909	0.88
195910	0.89
195911	0.41
195912	0.44
196001	-1.29
196002	-1.89
196003	-0.5
196004	1.36
196005	0.45
196006	-0.21
196007	0.35
196008	-1.4
196009	0.39
196010	-1.73
196011	-0.51
196012	0.06
196101	0.41
196102	0.45
196103	0.55
196104	-1.55
196105	-0.36
196106	0.86
196107	-0.39
196108	0.9
196109	1.24
196110	0.51
196111	-0.62
196112	-1.48
196201	0.61
196202	0.55
196203	-2.47
196204	0.99
196205	-0.1
196206	0.16
196207	-2.47
196208	0.14
196209	-0.37
196210	0.41
196211	-0.23
196212	-1.32
196301	-2.12
196302	-0.96
196303	-0.43
196304	-1.35
196305	2.16
196306	-0.43
196307	-0.77
196308	-0.64
196309	1.79
196310	0.94
196311	-1.27
196312	-1.92
196401	-0.95
196402	-1.43
196403	-1.2
196404	0.36
196405	0.52
196406	1.29
196407	1.9
196408	-1.77
196409	0.2
196410	0.74
196411	-0.01
196412	-0.15
196501	-0.12
196502	-1.55
196503	-1.51
196504	0.72
196505	-0.62
196506	0.29
196507	0.32
196508	0.45
196509	0.37
196510	0.38
196511	-1.66
196512	1.37
196601	-1.74
196602	-1.39
196603	0.56
196604	-0.75
196605	0.22
196606	1.05
196607	0.32
196608	-1.76
196609	-0.45
196610	-0.68
196611	-0.04
196612	0.72
196701	-0.89
196702	0.19
196703	1.51
196704	0.18
196705	-0.99
196706	1.4
196707	0.41
196708	1.44
196709	0.93
196710	0.07
196711	0.6
196712	-0.45
196801	0.13
196802	-1.29
196803	0.4
196804	-1.08
196805	-1.76
196806	0.33
196807	-0.8
196808	-0.66
196809	-1.92
196810	-2.3
196811	-0.93
196812	-1.4
196901	-0.83
196902	-1.55
196903	-1.56
196904	1.53
196905	0.55
196906	0.55
196907	0.57
196908	-1.45
196909	2.07
196910	0.66
196911	-0.96
196912	-0.28
197001	-1.5
197002	0.64
197003	-0.96
197004	-1.3
197005	1.14
197006	1.55
197007	0.1
197008	0.1
197009	-0.09
197010	-0.92
197011	-0.6
197012	-1.2
197101	-1.13
197102	0.24
197103	-0.84
197104	-0.24
197105	0.5
197106	-1.57
197107	0.24
197108	1.55
197109	0.39
197110	0.58
197111	-0.2
197112	0.6
197201	0.27
197202	0.32
197203	0.72
197204	-0.22
197205	0.95
197206	0.88
197207	0.18
197208	1.32
197209	-0.12
197210	1.09
197211	0.54
197212	0.19
197301	0.04
197302	0.85
197303	0.3
197304	-0.54
197305	-0.44
197306	0.39
197307	0.57
197308	-0.06
197309	-0.3
197310	-1.24
197311	-0.93
197312	0.32
197401	1.34
197402	-0.14
197403	-0.03
197404	0.51
197405	-0.24
197406	-0.14
197407	-0.76
197408	-0.64
197409	0.82
197410	0.49
197411	-0.54
197412	1.5
197501	0.58
197502	-0.62
197503	-0.61
197504	-1.6
197505	-0.52
197506	-0.84
197507	1.55
197508	-0.26
197509	1.56
197510	-0.54
197511	0.41
197512	0
197601	-0.25
197602	0.93
197603	0.75
197604	0.26
197605	0.96
197606	0.8
197607	-0.32
197608	1.92
197609	-1.29
197610	-0.08
197611	0.17
197612	-1.6
197701	-1.04
197702	-0.49
197703	-0.81
197704	0.65
197705	-0.86
197706	-0.57
197707	-0.45
197708	-0.28
197709	0.37
197710	0.52
197711	-0.07
197712	-1
197801	0.66
197802	-2.2
197803	0.7
197804	-1.17
197805	1.08
197806	1.38
197807	-1.14
197808	0.64
197809	0.46
197810	1.93
197811	3.04
197812	-1.57
197901	-1.38
197902	-0.67
197903	0.78
197904	-1.71
197905	-1.03
197906	1.6
197907	0.83
197908	0.96
197909	1.01
197910	-0.3
197911	0.53
197912	1
198001	-0.75
198002	0.05
198003	-0.31
198004	1.29
198005	-1.5
198006	-0.37
198007	-0.42
198008	-2.24
198009	0.66
198010	-1.77
198011	-0.37
198012	0.78
198101	0.37
198102	0.92
198103	-1.19
198104	0.36
198105	0.2
198106	-0.45
198107	0.05
198108	0.39
198109	-1.45
198110	-1.35
198111	-0.38
198112	-0.02
198201	-0.89
198202	1.15
198203	1.15
198204	0.1
198205	-0.53
198206	-1.63
198207	1.15
198208	0.26
198209	1.76
198210	-0.74
198211	1.6
198212	1.78
198301	1.59
198302	-0.53
198303	0.95
198304	-0.85
198305	-0.07
198306	0.99
198307	1.19
198308	1.61
198309	-1.12
198310	0.65
198311	-0.98
198312	0.29
198401	1.66
198402	0.72
198403	-0.37
198404	-0.28
198405	0.54
198406	-0.42
198407	-0.07
198408	1.15
198409	0.17
198410	-0.07
198411	-0.06
198412	0
198501	-1.61
198502	-0.49
198503	0.2
198504	0.32
198505	-0.49
198506	-0.8
198507	1.22
198508	-0.48
198509	-0.52
198510	0.9
198511	-0.67
198512	0.22
198601	1.11
198602	-1
198603	1.71
198604	-0.59
198605	0.85
198606	1.22
198607	0.12
198608	-1.09
198609	-1.12
198610	1.55
198611	2.29
198612	0.99
198701	-1.15
198702	-0.73
198703	0.14
198704	2
198705	0.98
198706	-1.82
198707	0.52
198708	-0.83
198709	-1.22
198710	0.14
198711	0.18
198712	0.32
198801	1.02
198802	0.76
198803	-0.17
198804	-1.17
198805	0.63
198806	0.88
198807	-0.35
198808	0.04
198809	-0.99
198810	-1.08
198811	-0.34
198812	0.61
198901	1.17
198902	2
198903	1.85
198904	0.28
198905	1.38
198906	-0.27
198907	0.97
198908	0.01
198909	2.05
198910	-0.03
198911	0.16
198912	-1.15
199001	1.04
199002	1.41
199003	1.46
199004	2
199005	-1.53
199006	-0.02
199007	0.53
199008	0.97
199009	1.06
199010	0.23
199011	-0.24
199012	0.22
199101	0.86
199102	1.04
199103	-0.2
199104	0.29
199105	0.08
199106	-0.82
199107	-0.49
199108	1.23
199109	0.48
199110	-0.19
199111	0.48
199112	0.46
199201	-0.13
199202	1.07
199203	0.87
199204	1.86
199205	2.63
199206	0.2
199207	0.16
199208	0.85
199209	-0.44
199210	-1.76
199211	1.19
199212	0.47
199301	1.6
199302	0.5
199303	0.67
199304	0.97
199305	-0.78
199306	-0.59
199307	-3.18
199308	0.12
199309	-0.57
199310	-0.71
199311	2.56
199312	1.56
199401	1.04
199402	0.46
199403	1.26
199404	1.14
199405	-0.57
199406	1.52
199407	1.31
199408	0.38
199409	-1.32
199410	-0.97
199411	0.64
199412	2.02
199501	0.93
199502	1.14
199503	1.25
199504	-0.85
199505	-1.49
199506	0.13
199507	-0.22
199508	0.69
199509	0.31
199510	0.19
199511	-1.38
199512	-1.67
199601	-0.12
199602	-0.07
199603	-0.24
199604	-0.17
199605	-1.06
199606	0.56
199607	0.67
199608	1.02
199609	-0.86
199610	-0.33
199611	-0.56
199612	-1.41
199701	-0.49
199702	1.7
199703	1.46
199704	-1.02
199705	-0.28
199706	-1.47
199707	0.34
199708	0.83
199709	0.61
199710	-1.7
199711	-0.9
199712	-0.96
199801	0.39
199802	-0.11
199803	0.87
199804	-0.68
199805	-1.32
199806	-2.72
199807	-0.48
199808	-0.02
199809	-2
199810	-0.29
199811	-0.28
199812	0.87
199901	0.77
199902	0.29
199903	0.23
199904	-0.95
199905	0.92
199906	1.12
199907	-0.9
199908	0.39
199909	0.36
199910	0.2
199911	0.65
199912	1.61
200001	0.6
200002	1.7
200003	0.77
200004	-0.03
200005	1.58
200006	-0.03
200007	-1.03
200008	-0.29
200009	-0.21
200010	0.92
200011	-0.92
200012	-0.58
200101	0.25
200102	0.45
200103	-1.26
200104	0
200105	-0.02
200106	-0.2
200107	-0.25
200108	-0.07
200109	-0.65
200110	-0.24
200111	0.63
200112	-0.83
200201	0.44
200202	1.1
200203	0.69
200204	1.18
200205	-0.22
200206	0.38
200207	0.62
200208	0.38
200209	-0.7
200210	-2.28
200211	-0.18
200212	-0.94
200301	0.16
200302	0.62
200303	0.32
200304	-0.18
200305	0.01
200306	-0.07
200307	0.13
200308	-0.07
200309	0.01
200310	-1.26
200311	0.86
200312	0.64
200401	-0.29
200402	-0.14
200403	1.02
200404	1.15
200405	0.19
200406	-0.89
200407	1.13
200408	-0.48
200409	0.38
200410	-1.1
200411	0.73
200412	1.21
200501	1.52
200502	-0.06
200503	-1.83
200504	-0.3
200505	-1.25
200506	-0.05
200507	-0.51
200508	0.37
200509	0.63
200510	-0.98
200511	-0.31
200512	-0.44
200601	1.27
200602	-0.51
200603	-1.28
200604	1.24
200605	-1.14
200606	0.84
200607	0.9
200608	-1.73
200609	-1.62
200610	-2.24
200611	0.44
200612	1.34
200701	0.22
200702	-0.47
200703	1.44
200704	0.17
200705	0.66
200706	-1.31
200707	-0.58
200708	-0.14
200709	0.72
200710	0.45
200711	0.58
200712	0.34
200801	0.89
200802	0.73
200803	0.08
200804	-1.07
200805	-1.73
200806	-1.39
200807	-1.27
200808	-1.16
200809	1.02
200810	-0.04
200811	-0.32
200812	-0.28
200901	-0.01
200902	0.06
200903	0.57
200904	-0.2
200905	1.68
200906	-1.21
200907	-2.15
200908	-0.19
200909	1.51
200910	-1.03
200911	-0.02
200912	-1.93
201001	-1.11
201002	-1.98
201003	-0.88
201004	-0.72
201005	-1.49
201006	-0.82
201007	-0.42
201008	-1.22
201009	-0.79
201010	-0.93
201011	-1.62
201012	-1.85
201101	-0.88
201102	0.7
201103	0.61
201104	2.48
201105	-0.06
201106	-1.28
201107	-1.51
201108	-1.35
201109	0.54
201110	0.39
201111	1.36
201112	2.52
201201	1.17
201202	0.42
201203	1.27
201204	0.47
201205	-0.91
201206	-2.53
201207	-1.32
201208	-0.98
201209	-0.59
201210	-2.06
201211	-0.58
201212	0.17
201301	0.35
201302	-0.45
201303	-1.61
201304	0.69
201305	0.57
201306	0.52
201307	0.67
201308	0.97
201309	0.24
201310	-1.28
201311	0.9
201312	0.95
201401	0.29
201402	1.34
201403	0.8
201404	0.31
201405	-0.92
201406	-0.97
201407	0.18
201408	-1.68
201409	1.62
201410	-1.27
201411	0.68
201412	1.86
201501	1.79
201502	1.32
201503	1.45
201504	0.73
201505	0.15
201506	-0.07
201507	-3.18
201508	-0.76
201509	-0.65
201510	0.44
201511	1.74
201512	2.24
201601	0.12
201602	1.58
201603	0.73
201604	0.38
201605	-0.77
201606	-0.43
201607	-1.76
201608	-1.65
201609	0.61
201610	0.41
201611	-0.16
201612	0.48
201701	0.48
201702	1
201703	0.74
201704	1.73
201705	-1.91
201706	0.05
201707	1.26
201708	-1.1
201709	-0.61
201710	0.19
201711	0
201712	0.88
201801	1.44
201802	1.58
201803	-0.93
201804	1.24
201805	2.12
201806	1.09
201807	1.39
201808	1.97
201809	1.67
201810	0.93
201811	-0.11
201812	0.61
201901	0.59
201902	0.29
201903	1.23
201904	0.47
201905	-2.62
201906	-1.09
201907	-1.43
201908	-1.17
201909	-0.16
201910	-1.41
