# Supplementary material for: Global connections between El Nino and landslide impacts
Source: Nat Commun. 2021 Apr 15;12:2262. doi: 10.1038/s41467-021-22398-4 (PMC8050240; doi:10.1038/s41467-021-22398-4)
Supplement: Supplementary file 6 — Supplementary Data 3 [file 41467_2021_22398_MOESM6_ESM.zip › Supplementary_dataset_3_static_exposure_elements.csv]

Table S5: Emberson et al. 2020
This table contains the static exposure data for all of the admin-2 districts assessed.
Country	ISOalpha3	FID_orig	Number of critical Infrastructure and power nodes	Number of critical infrastructure nodes (no power nodes)	Total km of road within district	Number of people from GPW_v4 dataset within district
Burundi	Ryansoro	0	6	6	12819.93262	56930.23438
Burundi	Ndava	1	13	7	17705.87109	85172.07813
Burundi	Buyengero	2	12	12	18795.07031	89438.30469
Burundi	Bugarama	3	9	9	8042.415527	51219.58984
Burundi	Administrative unit not available	4	3	3	3981.980713	33356.21094
Burundi	Burambi	5	12	12	20163.73438	81863
Burundi	Kanyosha1	6	14	14	11241.52441	133657.5313
Burundi	Kabezi	7	12	12	6657.154785	79302.54688
Burundi	Muhuta	8	9	9	13788.39648	97356.92188
Burundi	Mukike	9	6	6	13875.32227	43321.78125
Burundi	Mutambu	10	16	15	7733.023438	72531.86719
Burundi	Nyabiraba	11	5	5	7075.489258	79660.78906
Burundi	Bururi	12	31	31	28352.37109	137535.0156
Burundi	Vugizo	13	12	12	20485.36719	58960.29688
Burundi	Vyanda	14	15	15	15880.42188	51058.46094
Burundi	Rusaka	15	16	16	20292.98047	69055.52344
Burundi	Mugamba	16	12	12	26738.32422	89715
Burundi	Songa	17	15	15	21450.76563	83862.95313
Burundi	Mugongomanga	18	15	15	12410.65234	46582.05078
Burundi	Gisozi	19	8	8	15389.54297	44021.92969
Burundi	Bisoro	20	6	6	11372.99902	53851.04297
Burundi	Matana	21	20	20	16713.83984	68090.82813
Burundi	Kayokwe	22	17	17	18611.63672	76863.48438
Burundi	Mpanda	23	53	13	12161.21875	97239.45313
Burundi	Murwi	24	12	12	10890.63672	115445.7422
Burundi	Bubanza	25	64	13	13362.29199	115837.2422
Burundi	Rango	26	9	9	16976.51758	149727.9375
Burundi	Bukeye	27	13	13	18146.72266	95503.24219
Burundi	Muramvya	28	59	19	18966.02734	129427.25
Burundi	Isale	29	27	15	8734.480469	131863.2031
Burundi	Rugazi	30	18	10	9347.756836	85505.98438
Burundi	Mubimbi	31	19	5	5323.916016	69369.03125
Burundi	Rutegama	32	27	10	11039.84961	59382.07422
Burundi	Kiganda	33	23	11	11062.68164	74103.125
Burundi	Mbuye	34	11	11	12356.32129	79488.26563
Burundi	Gahombo	35	10	10	9654.256836	64565.07031
Burundi	Gatara	36	10	10	8730.514648	99641.01563
Burundi	Butaganzwa	37	11	11	7333.283203	76127.17188
Burundi	Kayanza	38	10	10	16733.32422	168806.9688
Burundi	Bugendana	39	11	10	27150.46875	160063.375
Burundi	Musongati	40	10	10	18688.07617	74821.90625
Burundi	Rutana	41	19	19	16971.27344	89588.3125
Burundi	Gitanga	42	13	13	21370.89258	75182.13281
Burundi	Makamba	43	22	22	30596.81445	124885.5859
Burundi	Rutovu	44	15	14	22683.02344	74812.39844
Burundi	Buraza	45	3	3	6113.666992	68959.78125
Burundi	Nyanrusange	46	4	4	8642.179688	60849.23047
Burundi	Gishubi	47	7	6	7792.354492	81943.45313
Burundi	Nyabihanga	48	17	13	15763.90723	88837.70313
Burundi	Giheta	49	40	9	14417.37695	101260.8281
Burundi	Itaba	50	6	6	13221.33398	69249.05469
Burundi	Bukirasazi	51	2	2	5121.908691	44229.20313
Burundi	Gitega	52	47	27	18205.63281	258489.4688
Burundi	Makebuko	53	11	11	13931.24219	84063.14844
Burundi	Butaganzwa1	54	5	5	45544.80469	91317.60938
Burundi	Mpinga-Kayove	55	9	9	18734.17773	75964.57813
Burundi	Nyabitsinda	56	5	5	27692.42188	99512.5625
Burundi	Ruyigi	57	14	13	36062.67188	85272.8125
Burundi	Shombo	58	4	4	15897.79492	79714.75
Burundi	Butezi	59	9	9	14735.31445	59611.54297
Burundi	Nyabikere	60	4	4	11348.36133	81032.09375
Burundi	Bweru	61	6	6	15259.81641	52980.33594
Burundi	Gitaramuka	62	5	5	27904.70898	111596.2578
Burundi	Gashikanwa	63	4	4	17281.69531	84012.45313
Burundi	Mutaho	64	6	6	14901.35352	97364.625
Burundi	Muhanga	65	9	9	7809.141113	132911.75
Burundi	Ngozi	66	25	25	18177.30664	252192.8594
Burundi	Bugenyuzi	67	5	5	21073.36914	123322.1484
Burundi	Gihogazi	68	7	7	16530.73047	98672.51563
Burundi	Ruhororo	69	8	8	19080.72656	84894.53125
Burundi	Tangara	70	7	7	27993.2832	110584.7422
Burundi	Vumbi	71	6	6	19510.84766	107854.3672
Burundi	Kiremba	72	15	14	38379.74219	137760.2656
Burundi	Kirundo	73	14	14	30924.85352	156507.9375
Burundi	Cankuzo	74	11	11	27765.09375	74503.14063
Burundi	Mutumba	75	4	4	9796.832031	66905.84375
Burundi	Buhiga	76	6	6	33580.27344	84870.48438
Burundi	Mwakiro	77	4	4	11791.84766	64846.39844
Burundi	Gasorwe	78	22	21	24588.37695	132233.1719
Burundi	Gashoho	79	6	6	16878.19727	70188.46875
Burundi	Gitobe	80	7	7	23009.07617	81582.125
Burundi	Bwambarangwe	81	6	6	16281.24219	113478.8281
Burundi	Kinindo	82	37	37	3392.260986	32779.10156
Burundi	Kanyosha	83	44	43	7017.147949	113773.8125
Burundi	Buterere	84	41	30	8862.966797	54185.8125
Burundi	Rohero	85	86	84	8996.255859	88071.48438
Burundi	Ngagara	86	24	17	4233.027344	50658.67188
Burundi	Buyenzi	87	21	21	1207.266357	81053.39844
Burundi	Bwiza	88	8	8	578.6016846	40789.49219
Burundi	Musaga	89	22	21	3655.890137	70235.51563
Burundi	Nyakabiga	90	5	5	783.187561	17296.28711
Burundi	Gihosha	91	67	57	7497.726563	103707.6563
Burundi	Kinama	92	32	24	5619.041992	96280.72656
Burundi	Cibitoke	93	16	16	2670.358643	99680.54688
Burundi	Kamenge	94	17	11	903.2478027	55690.71094
Burundi	Ntega	95	9	9	25286.90039	150948.9375
Burundi	Marangara	96	6	6	17938.70313	95135.39063
Burundi	Nyamurenza	97	7	7	16098.14844	53505.58594
Burundi	Mwumba	98	10	10	22253.83984	88084.51563
Burundi	Busiga	99	11	11	17194.24805	88981.10938
Burundi	Kabarore	100	10	10	15889.46387	104391.0703
Burundi	Bukinanyana	101	13	11	15365.78027	113205.6719
Burundi	Mabayi	102	16	16	13343.72656	102559.9766
Burundi	Mugina	103	22	22	11710.43555	137155.9531
Burundi	Rugombo	104	119	13	29191.50586	137273
Burundi	Buganda	105	180	10	21531.95703	95955.26563
Burundi	Gihanga	106	115	19	45360.85547	92751.15625
Burundi	Administrative unit not available	107	3	3	3396.926514	14743.06738
Burundi	Nyanza-Lac	108	30	30	16208.43555	200658.7031
Burundi	Mabanda	109	18	18	23794.05859	67696.40625
Burundi	Giharo	110	16	16	45523.03125	193934.2031
Burundi	Kinyinya	111	4	3	44945.70703	99134.625
Burundi	Gisuru	112	6	6	26902.8418	187875.0938
Burundi	Cendajuru	113	9	9	7979.007813	62128.44531
Burundi	Gisagara	114	17	17	10816.1416	89558.65625
Burundi	Kigamba	115	7	7	35091.49609	73440.10938
Burundi	Buhinyuza	116	5	5	22615.70898	84046.17188
Burundi	Muyinga	117	19	19	32886.79297	226342.1563
Burundi	Butihinda	118	8	8	30368.26172	150567.0938
Burundi	Giteranyi	119	15	15	15662.63574	375449.8125
Burundi	Busoni	120	10	10	43185.67188	280427.5
Burundi	Bugabira	121	7	7	35524.08594	167335.1875
Burundi	Kibago	122	7	7	15994.88184	69025.10156
Burundi	Kayogoro	123	22	22	45779.96875	150614
Burundi	Bukemba	124	20	20	23369.30469	69996.51563
Burundi	Matongo	125	12	12	13020.37695	105480.5469
Burundi	Muruta	126	9	9	13044.88867	66214.35156
Burundi	Musigati	127	57	13	13047.56152	121059.9688
Burundi	Mutimbuzi	128	90	52	25314.60938	111446.5703
Burundi	Administrative unit not available	129			477.938446	7329.873047
Burundi	Administrative unit not available	130	11	9	5820.295898	59626.43359
Burundi	Rumonge	131	80	80	31710.95117	280234.125
Burundi	Administrative unit not available	132	5	5	3532.804199	13679.16113
Burundi	Mishiha	133	5	5	29215.75586	81281.98438
Bassas da India	Administrative unit not available	134			0	0
British Indian Ocean Territory	Administrative unit not available	135			0	0
Comoros	Administrative unit not available	136	8	7	13489.33203	66571.64844
Comoros	Administrative unit not available	137	1	1	6396.174316	372015.5
Comoros	Administrative unit not available	138	40	36	17528.5	481982.25
Djibouti	Ali Sabieh	139	196	3	92731.70313	120477.8828
Djibouti	As Eyla	140			49552.17188	30304.32617
Djibouti	Dikhil	141	88	1	55508.75	43045.23047
Djibouti	Yoboki	142	1		135556.6875	74035.40625
Djibouti	Djibouti	143	494	49	58471.37891	587080.8125
Djibouti	Alaili Dadda	144			41732.57031	19956.67969
Djibouti	Obock	145			74077.375	36498.28906
Djibouti	Balha	146			59202.83594	34109.94531
Djibouti	Dorra	147			51943.87891	41844.76172
Djibouti	Randa	148	1	1	63385.55859	36694.28906
Djibouti	Tadjourah	149	2	2	47955.28906	20061.91797
Eritrea	Adi Tekeliezan	150	1	1	4414.256836	34241.66797
Eritrea	Asmat	151			0	112177.7188
Eritrea	Elabered	152			6560.480469	25085.00391
Eritrea	Geleb	153			5590.791016	18379.96875
Eritrea	Habero	154			675.940979	65355.55078
Eritrea	Hagaz	155	1	1	13152.40234	41688.125
Eritrea	Halhal	156			5365.183594	31815.98438
Eritrea	Hamelmalo	157			4088.955811	17903.41992
Eritrea	Keren	158	1	1	2251.849121	3630.45459
Eritrea	Kerkebet	159			15078.19727	146442.375
Eritrea	Sel'a	160			0	373170.25
Eritrea	Dahlak	161			14199.56836	7927.477539
Eritrea	Adi Keih	162			7117.640625	98237.39063
Eritrea	Adi Kuala	163	2	2	10390.32422	97786.09375
Eritrea	Areza	164			18943.36328	168725.1094
Eritrea	Dbarwa	165	1	1	9625.233398	184406.9844
Eritrea	Dekemhare	166	3	3	12812.08398	143389.3906
Eritrea	Emni Haili	167			1090.884399	56473.03125
Eritrea	Mai Aini	168			10240.65625	109419.3047
Eritrea	Mai Mne	169	1	1	5874.007813	140975.0156
Eritrea	Mendefera	170	3	3	8688.266602	87162.41406
Eritrea	Segeneiti	171			3527.320801	84495.125
Eritrea	Senafe	172			10209.11035	133656.1406
Eritrea	Tsorona	173			6325.998047	98647.57031
Eritrea	Ara'eta	174			72269.71875	54188.40234
Eritrea	Assab	175			6477.550781	2771.245117
Eritrea	Southern Srs	176			113430.4375	72209.10156
Eritrea	Akurdet	177			6487.731934	14115.8291
Eritrea	Barentu	178	10	10	7075.632813	13289.375
Eritrea	Dge	179	1		29308.16016	149486.0625
Eritrea	Forto	180			2603.64917	181394.5938
Eritrea	Gonei	181			24019.18164	103505.0625
Eritrea	Haikota	182			10331.90234	89223.9375
Eritrea	La'elay Gash	183			25485.26953	163194.25
Eritrea	Logo Anseba	184			6250.224609	43849.82813
Eritrea	Mensura	185			23558.92969	115238.5469
Eritrea	Mogolo	186			14924.83398	73289.90625
Eritrea	Molqi	187			26599.80078	108759.3594
Eritrea	Omhajer	188	1	1	24669.11328	203959.9063
Eritrea	Shambqo	189			29704.16992	66796.10156
Eritrea	Tesseney	190			9414.900391	43743.62109
Eritrea	Berik	191	1	1	4092.13916	209472.4688
Eritrea	Gala Nefhi	192	8	3	7264.763184	297212.25
Eritrea	Northern Asmara	193	6	5	321.5895996	5202.474609
Eritrea	Northern Merab	194	7	6	1821.603271	30564.53711
Eritrea	Serejeqa	195			5578.273438	203983.0781
Eritrea	Southern Asmara	196	25	20	0	20809.89844
Eritrea	Southern Merab	197	12	12	1096.383423	20159.58789
Eritrea	Adobhe	198			0	138552.5469
Eritrea	Afabet	199			57088.83594	369412.1875
Eritrea	Foro	200			29831.27734	144968.6094
Eritrea	Gel'alo	201			72299.85938	340107.8438
Eritrea	Gindae	202	212	1	19878.38477	115432.8281
Eritrea	Massawa	203	159	3	7544.932617	16662.66797
Eritrea	Nakfa	204			11304.56641	158766.4375
Eritrea	Quarura	205	1		25867.90234	344568.625
Eritrea	Sheb	206			25062.17188	98975.20313
Eritrea	Central Srs	207			48474.8125	29758.32617
Ethiopia	Region 14	208	1312	443	551433.6875	4065964.5
Ethiopia	Awi/Agew	209	59	11	57155.11328	1487959.875
Ethiopia	No Name	210	30	13	789.9416504	391843.9375
Ethiopia	North Gonder	211	859	37	345968.6875	4475602
Ethiopia	South Wollo	212	871	34	147508.1719	3825949
Ethiopia	Special Woreda	213			0	53638.875
Ethiopia	Kemashi	214	288		24112.92188	172861.5469
Ethiopia	Agnuak	215	118	3	178168.625	272064.2813
Ethiopia	Majang	216			15560.75391	113973.1797
Ethiopia	Nuer	217			54935.40625	201542.5313
Ethiopia	Arsi	218	913	30	191137.2656	4288589.5
Ethiopia	Bale	219	999	5	250948.7656	2283276.25
Ethiopia	East Shewa	220	2757	92	174854.2813	2634650
Ethiopia	East Wellega	221	1136	5	123894.1719	1975345.5
Ethiopia	Horo Guduru	222	402	1	55615.83594	946980.9375
Ethiopia	Ilubabor	223	657	5	133059.8281	2067317.25
Ethiopia	Kelem Wellega	224	6	2	75774.19531	1298051.75
Ethiopia	West Arsi	225	1247	27	109807.9922	3244902.75
Ethiopia	West Wellega	226	542	1	135547.5625	2194606.25
Ethiopia	Bench Maji	227	50	2	157204.125	1048888.125
Ethiopia	Segen Peoples'	228	11	2	77380.92188	933331.5
Ethiopia	Southern	229	969	101	124900.3828	1935615.875
Ethiopia	Zone 1	230	385	5	423681.5938	639457.625
Ethiopia	Zone 2	231	3	2	307719.75	537711.25
Ethiopia	Zone 3	232	225	4	107350.3672	311431.3438
Ethiopia	Zone 4	233	2	2	99307.61719	385476.0625
Ethiopia	Zone 5	234	57		37037.26172	287950.9063
Ethiopia	East Gojam	235	801	20	130517.2656	3417564
Ethiopia	North Shewa(R3)	236	785	17	140703.2969	2777531.5
Ethiopia	North Wollo	237	708	27	112719.8672	2282267
Ethiopia	Oromia	238	495	1	33289.4375	692325.3125
Ethiopia	South Gonder	239	802	15	102647.3281	3121400.75
Ethiopia	Wag Himra	240	8	7	83445.52344	653772.125
Ethiopia	West Gojam	241	1178	55	104872.8047	3042758
Ethiopia	Asosa	242	495	6	135480.2969	587813.0625
Ethiopia	Metekel	243	432	2	158578.0781	526058.4375
Ethiopia	Dire Dawa	244	220	20	27615.48047	531247.0625
Ethiopia	Hareri	245	148	7	12792.7666	287660.5938
Ethiopia	Borena	246	704	13	530609.375	1614552.875
Ethiopia	East Harerge	247	405	18	130415.8594	4440081
Ethiopia	Guji	248	1070	5	137412.3125	2248805.5
Ethiopia	Jimma	249	1113	6	135191.8438	4236919.5
Ethiopia	North Shewa(R4)	250	2018	33	138958.4531	2373068.5
Ethiopia	South West Shewa	251	997	32	91245.14063	1814064.75
Ethiopia	West Harerge	252	514	12	92889.57813	3046436
Ethiopia	West Shewa	253	2633	17	164391.3438	3466201.75
Ethiopia	Alaba	254	144	1	6269.945801	377471
Ethiopia	Basketo	255			7572.688477	90698.60938
Ethiopia	Dawro	256	20	5	39293.51172	788203.5
Ethiopia	Gamo Gofa	257	633	19	121943.2344	2584926.75
Ethiopia	Gedio	258	139	11	33674.93359	1302139.25
Ethiopia	Gurage	259	563	32	110580.6094	2061812.5
Ethiopia	Hadiya	260	703	21	42255.35156	1970543.75
Ethiopia	Keffa	261	326	82	66884.13281	1402699.5
Ethiopia	Konta	262	39		28707.86719	148938.3281
Ethiopia	KT	263	175	2	34251.37891	1095470.625
Ethiopia	Selti	264	120	3	32221.72266	1213434
Ethiopia	Sheka	265	1		20405.9668	316489.5625
Ethiopia	Sidama	266	589	64	120603.7578	5197812.5
Ethiopia	South Omo	267	141	3	259729.5313	922779.875
Ethiopia	Wolayita	268	1008	19	69777.63281	2407073.25
Ethiopia	Yem	269	92		1186.249756	131667.5
Ethiopia	Afder	270	224	3	470892.8438	900052.25
Ethiopia	Doolo	271	14	14	589275.75	484941.625
Ethiopia	Fafan	272	126	32	138870.3438	1534199.125
Ethiopia	Jarar	273	4	2	367211.5625	759343.5625
Ethiopia	Korahe	274	1		253186	494193.9688
Ethiopia	Liben	275	3	1	233640.5781	831275.9375
Ethiopia	Nogob	276	101		120806.7344	550354.625
Ethiopia	Shabelle	277	131	13	245993.8281	731024.1875
Ethiopia	Siti	278	1819	1	196493.4531	884787.875
Ethiopia	Central	279	974	71	129881.2891	1986629.25
Ethiopia	Eastern	280	292	75	64919.59375	1204477
Ethiopia	North Western	281	424	6	154375.7656	1166294.75
Ethiopia	Western	282	240	3	129852.4688	563296.875
Europa Island	Administrative unit not available	283			0	0
Glorioso Island	Administrative unit not available	284			0	0
Ilemi triangle	Administrative unit not available	285	1		22808.69922	31175.90625
Juan de Nova Island	Administrative unit not available	286			0	0
Kenya	Kiambu	287	667	231	155964.2344	1164206.625
Kenya	Kirinyaga	288	102	24	137460.0313	668419.6875
Kenya	Maragua	289	30	30	111746.0938	511826.4063
Kenya	Muranga	290	27	27	110484.7188	439389.4375
Kenya	Nyandarua	291	286	54	232305.25	755103.8125
Kenya	Nyeri	292	330	134	302580.25	872825.125
Kenya	Thika	293	720	116	153625.7031	1107445.875
Kenya	Kilifi	294	673	175	149958.7188	966410.375
Kenya	Kwale	295	804	339	246020.1563	862594.6875
Kenya	Lamu	296	181	7	97537.63281	115801.0859
Kenya	Malindi	297	147	26	127771.7813	532112.5625
Kenya	Mombasa	298	377	170	39675.84766	1465758
Kenya	Taita Taveta	299	1374	231	645599.3125	401603.0313
Kenya	Tana River	300	238	49	370878.3438	376974.4375
Kenya	Embu	301	19	19	88451.49219	379428.4375
Kenya	Isiolo	302	179	128	263257.5313	174014.5469
Kenya	Kitui	303	609	76	479806.875	816277.1875
Kenya	Machakos	304	1458	129	267099.125	1443383
Kenya	Makueni	305	805	265	224882.7813	1140534.75
Kenya	Marsabit	306	283	24	424631.7813	238878.7188
Kenya	Mbeere	307	801	248	107422.8828	295751.5313
Kenya	Meru Central	308	188	68	140237.5938	756269.25
Kenya	Meru North	309	78	66	118914.8281	1003904.875
Kenya	Meru South	310	50	17	54815.01953	305677.0625
Kenya	Moyale	311	3		100903.5391	136405.4063
Kenya	Mwingi	312	631	490	243102.9063	498562.875
Kenya	Tharaka	313	73	11	44929.01563	173341.0938
Kenya	Nairobi	314	6840	6404	308760.9063	4550121
Kenya	Garissa	315	57	24	258339.5625	979570.6875
Kenya	Ijara	316			76093.9375	190582.3125
Kenya	Mandera	317	7	7	335584.5625	1986589.625
Kenya	Wajir	318	215	152	631032.25	1302142
Kenya	Bondo	319	26	21	84067.17188	364706.375
Kenya	Central Kisii	320	116	64	74841.57031	779027.375
Kenya	Gucha	321	82	80	74213.50781	716348.875
Kenya	Homa Bay	322	85	85	95173.57813	477797.6875
Kenya	Kisumu	323	145	43	80939.96094	712986.125
Kenya	Kuria	324	15	10	41002.89844	350144.8438
Kenya	Migori	325	89	79	181865.2813	859881.0625
Kenya	Nyamira	326	67	8	87768.79688	771085.0625
Kenya	Nyando	327	346	24	146732.1875	547499.1875
Kenya	Rachuonyo	328	69	66	76777.11719	503188.625
Kenya	Siaya	329	104	73	131666.3906	715732.25
Kenya	Suba	330	10	8	47495.17969	272938.5938
Kenya	Administrative unit not available	331	13	11	30268.44336	355893.625
Kenya	Baringo	332	283	270	166016.5625	551493.9375
Kenya	Bomet	333	90	8	98216.4375	723195.5
Kenya	Buret	334	141	10	64409.40625	555010.25
Kenya	Kajiado	335	1239	182	403720.125	992851.5
Kenya	Keiyo	336	109	2	89889.5	258012.9531
Kenya	Kericho	337	163	15	129275.5781	833185.8125
Kenya	Koibatek	338	160	64	84481.03125	236994.0313
Kenya	Laikipia	339	549	59	240290.8438	553080.8125
Kenya	Marakwet	340	131		55398.65234	262587.0625
Kenya	Nakuru	341	1155	309	409018.5625	2297180.5
Kenya	Narok	342	179	81	319458.0625	833294.75
Kenya	Samburu	343	198	21	283467.0938	317194.6563
Kenya	Trans Mara	344	3	1	80721.1875	395115.375
Kenya	Trans Nzoia	345	159	59	162178.375	1156383.75
Kenya	Turkana	346	56	22	423644.3438	1146815.75
Kenya	Uasin Gishu	347	498	83	305580.9688	1286197.875
Kenya	West Pokot	348	555	18	149912.5938	723757.375
Kenya	Administrative unit not available	349	5		8068.476563	13874.21484
Kenya	Nandi North	350	202	5	112628.2109	615358.125
Kenya	Nandi South	351	84		64790.52344	468637.7188
Kenya	Bungoma	352	222	85	174048.9219	1612712
Kenya	Busia	353	123	11	82442.85938	609021.25
Kenya	Butere Mumias	354	120	25	77340.82813	796030.5625
Kenya	Kakamega	355	191	24	99476.69531	1026927.5
Kenya	Lugari	356	72	7	49796.42188	397174.9063
Kenya	Mt Elgon	357	118	118	17987.14844	223967.9219
Kenya	Teso	358	64	7	39335.54688	306152.75
Kenya	Vihiga	359	23	23	58143.55469	731359.375
Kenya	Administrative unit not available	360	12		3152.511963	31884.33203
Madagascar	Ambatondrazaka	361	36	35	95262.07031	400839.0625
Madagascar	Amparafaravola	362	5	5	68903.11719	386169
Madagascar	Andilamena	363	2	2	90801.67188	142210.0625
Madagascar	Anosibe-An'ala	364			46597.42188	90413.65625
Madagascar	Moramanga	365	230	12	133513.25	332745.6875
Madagascar	Ambatofinandrahana	366			183047.9063	249313.0938
Madagascar	Ambositra	367	7	7	49582.35547	323401.5625
Madagascar	Fandriana	368	6	5	37210.66406	209758.3906
Madagascar	Manandriana	369			14378.8623	109212.5781
Madagascar	Antananarivo I	370	90	88	8707.773438	91770.98438
Madagascar	Antananarivo II	371	40	27	9159.651367	122507.8359
Madagascar	Antananarivo III	372	27	26	5642.383789	82755.45313
Madagascar	Antananarivo IV	373	43	38	10066.05371	120448.2188
Madagascar	Antananarivo V	374	38	38	16178.89844	414696.9688
Madagascar	Antananarivo VI	375	10	9	2667.088867	194915.25
Madagascar	Ambohidratrimo	376	59	58	75441.94531	1038009.5
Madagascar	Andramasina	377	5	4	24785.2168	200861
Madagascar	Anjozorobe	378	4	4	97133.17969	203701.2031
Madagascar	Ankazobe	379	7	7	135978.1563	206210.7656
Madagascar	Antananarivo Atsimondrano	380	61	60	59210.66016	550396.875
Madagascar	Antananarivo Avaradrano	381	157	47	64933.98438	1389987.5
Madagascar	Manjakandriana	382	181	14	46502.91016	195341.5625
Madagascar	Fenerive Est	383	8	8	56995.09375	389609.3125
Madagascar	Mananara-Avaratra	384	1		66562.17188	257110.9375
Madagascar	Maroantsetra	385	9	9	30386.66016	291818.5
Madagascar	Sainte Marie	386	1	1	7063.021484	37846.34375
Madagascar	Soanierana Ivongo	387	4	4	61712.25	184570.8438
Madagascar	Vavatenina	388			32367.65234	187557.8281
Madagascar	Toamasina II	389	1	1	98297.78906	633981.5
Madagascar	Ambovombe-Androy	390	1	1	99431.75	608685.8125
Madagascar	Bekily	391	2	2	89245.89063	218910.3438
Madagascar	Beloha	392			80546.85938	162610.125
Madagascar	Tsihombe	393			46133.85547	181951.9688
Madagascar	Amboasary-Atsimo	394	2	1	166902.1875	290404.4375
Madagascar	Betroka	395			239567.6094	274471.7813
Madagascar	Taolagnaro	396	33	32	96476.25781	345189.0625
Madagascar	Ampanihy Ouest	397	1	1	200990.9063	468931.9375
Madagascar	Ankazoabo	398	1	1	130313.6484	87816.57813
Madagascar	Benenitra	399			67775.55469	49088.59375
Madagascar	Beroroha	400			107700.6328	52901.38281
Madagascar	Betioky Atsimo	401			168356.5781	243342.0625
Madagascar	Morombe	402	3	3	121586.3438	144273.4688
Madagascar	Sakaraha	403	3	3	142864.4375	201247.8281
Madagascar	Toliary-I	404	41	40	1736.317871	19331.44531
Madagascar	Toliary-II	405	18	17	158157.6875	616131.5625
Madagascar	Befotaka	406			39007.62109	107215.1797
Madagascar	Farafangana	407	7	6	62407.13281	540215.125
Madagascar	Midongy-Atsimo	408			31637.02148	74904.28906
Madagascar	Vangaindrano	409			75199.90625	478554.75
Madagascar	Vondrozo	410			38217.60156	190588.7813
Madagascar	Antanambao Manampontsy	411			23537.51563	57724.88281
Madagascar	Brickaville	412	56	30	101924.9688	209447.2813
Madagascar	Mahanoro	413	16	16	86150.60938	261382.1875
Madagascar	Marolambo	414	1		49808.61719	167113.4531
Madagascar	Toamasina I	415	40	38	556.0806274	27972.18555
Madagascar	Vatomandry	416	73	71	60002.40234	152653.5625
Madagascar	Kandreho	417			56457.57813	52609.66406
Madagascar	Maevatanana	418	19	16	147034.6719	193296.9375
Madagascar	Tsaratanana	419			186743.1875	148337.9844
Madagascar	Ambato Boeni	420	12	12	132367.4844	348945.3438
Madagascar	Mahajanga I	421	58	54	1562.6875	35719.26953
Madagascar	Mahajanga II	422	22	22	56161.91016	320231.5938
Madagascar	Marovoay	423	4	3	90762.34375	274877.5625
Madagascar	Mitsinjo	424	10	9	71562.5625	54259.36328
Madagascar	Soalala	425	16	15	120640.6875	90008.66406
Madagascar	Fenoarivobe	426	2	2	148501.7344	201103.5469
Madagascar	Tsiroanomandidy	427	32	31	192068.1406	459777.9688
Madagascar	Ambanja	428	6	6	44796.04297	248810.7969
Madagascar	Ambilobe	429	14	14	84467.34375	287325.75
Madagascar	Antsiranana I	430	24	23	3261.243652	13254.99023
Madagascar	Antsiranana II	431	8	8	71832.71875	287580.875
Madagascar	Nosy-Be	432	15	11	7892.47998	115811.3594
Madagascar	Isandra	433	6	6	26114.23828	131961.7188
Madagascar	Lalangina	434	10	10	18449.95117	165156.1563
Madagascar	Vohibato	435	4	4	34145.63281	458737.5625
Madagascar	Ambalavao	436	18	18	94436.28125	291949.1563
Madagascar	Ambohimahasoa	437	3	3	38714.58203	223102.7188
Madagascar	Fianarantsoa I	438	100	97	3759.21875	73040.84375
Madagascar	Ikalamavony	439			167089.3438	168728.7813
Madagascar	Iakora	440			52551.32422	81939.89063
Madagascar	Ihosy	441	12	11	279294.875	366671.0938
Madagascar	Ivohibe	442			50933.53125	117196.8125
Madagascar	Arivonimamo	443	11	7	43160.04688	374022.3125
Madagascar	Miarinarivo	444	37	33	51327.79297	304531.375
Madagascar	Soavinandriana	445	8	7	42835.50781	203031.5938
Madagascar	Ambatomainty	446			72345.78125	39691.28125
Madagascar	Antsalova	447	3	2	105272.75	89965.5625
Madagascar	Besalampy	448	1		214941.1563	116430.4844
Madagascar	Maintirano	449			204624.5313	169650.9375
Madagascar	Morafenobe	450			120595.9531	34856.71875
Madagascar	Belo Sur Tsiribihina	451			137440.8125	250340.2813
Madagascar	Mahabo	452			198517.5938	186098.8906
Madagascar	Manja	453			178113.1094	94870.54688
Madagascar	Miandrivazo	454	3	2	179098.5938	182497
Madagascar	Morondava	455	5	3	112184.4531	214097.7031
Madagascar	Andapa	456	13	13	21153.59961	233418.8438
Madagascar	Antalaha	457	16	15	23153.50781	291928.0938
Madagascar	Sambava	458	61	60	47988.92578	336582.1875
Madagascar	Vohemar	459	42	40	101501.8047	365362.25
Madagascar	Analalava	460	9	9	119143.1953	187727.1094
Madagascar	Antsohihy	461	6	6	68070.27344	159524.2656
Madagascar	Bealanana	462			72266.21875	191312.25
Madagascar	Befandriana Nord	463	16	16	94666.19531	317667.5938
Madagascar	Mampikony	464	20	20	69762.24219	185130.3125
Madagascar	Mandritsara	465	1		107633.4688	317267.3125
Madagascar	Port-Berge (Boriziny-Vaovao)	466	7	7	90653.53125	328022.2813
Madagascar	Betafo	467	3	3	65919.82813	300816.75
Madagascar	Mandoto	468			76783.53125	228170.2813
Madagascar	Ambatolampy	469	6	5	34734.15625	283942.125
Madagascar	Antanifotsy	470	2	2	40643.5	423876.5625
Madagascar	Antsirabe I	471	26	25	4663.208496	57545.40625
Madagascar	Antsirabe II	472	5	5	51414.57031	717269.9375
Madagascar	Faratsiho	473			41636.97656	215212.9219
Madagascar	Ifanadiana	474	25	22	61940.54688	214319.5156
Madagascar	Ikongo	475	1		41299.61719	366641.5313
Madagascar	Manakara Atsimo	476	8	8	58343.14453	496136.625
Madagascar	Mananjary	477	14	14	112903.625	435964.5313
Madagascar	Nosy-Varika	478	2	2	69730.03906	330593.3438
Madagascar	Vohipeno	479	7	7	36781.50781	218242.1875
Mozambique	Ancuabe	480	229		54679.89844	163790.6406
Mozambique	Balama	481			54416.16406	191965.5
Mozambique	Chiure	482	93	5	69969.03906	321682.4063
Mozambique	Ibo	483			0	6286.295898
Mozambique	Macomia	484	177	7	51981.13281	113044.6094
Mozambique	Mecufi	485	26		19271.10547	77079.625
Mozambique	Meluco	486	55		47579.05078	33343.83984
Mozambique	Mocimboa da Praia	487	51	2	52790.98438	134626.3438
Mozambique	Montepuez	488	4	4	140600.2969	306898.75
Mozambique	Mueda	489	2	1	114290.7031	172996.625
Mozambique	Muidumbe	490	95	1	15105.34766	103849.125
Mozambique	Namuno	491			45909.89844	284123
Mozambique	Nangade	492			43706.3125	105797.2969
Mozambique	Palma	493	1	1	38534.14453	71936.42969
Mozambique	Pemba	494	4		15008.53809	112501.8906
Mozambique	Quissanga	495	18	2	23658.9375	52170.27344
Mozambique	Cidade de Pemba	496	106	87	3154.006348	246629.9688
Mozambique	Bilene	497	122	3	37463.10156	237378.9688
Mozambique	Chibuto	498	1	1	88311.45313	329696.7813
Mozambique	Chicualacuala	499	206		142127.875	59894.48047
Mozambique	Chigubo	500			144591.8125	40902.19531
Mozambique	Chokwe	501	96	10	55333.98047	272969.2188
Mozambique	Guija	502			59609.22656	133607.0625
Mozambique	Mabalane	503	1		111866.3906	53026.375
Mozambique	Mandlakaze	504	28	8	59485.89063	248526.625
Mozambique	Massangena	505	45		71308.53906	24861.35352
Mozambique	Massingir	506			55482.60547	48556.06641
Mozambique	Xai-xai	507	74	1	35468.44141	357480.625
Mozambique	Cidade de Xai-Xai	508	39	11	4026.380371	180568.8125
Mozambique	Funhalouro	509	5		93669.01563	63196.19531
Mozambique	Govuro	510	4	3	58327.74219	54554.35938
Mozambique	Homoine	511			32045.87891	170223.9063
Mozambique	Inharrime	512	43	1	48651.04688	166437.6094
Mozambique	Inhassoro	513	11	10	64102.04297	73512.71094
Mozambique	Jangamo	514	44	1	27060.10547	151104.5
Mozambique	Mabote	515			148832.4063	64777.16797
Mozambique	Massinga	516	7	7	80922.3125	255025.8125
Mozambique	Morrumbene	517	3	3	43301.30078	187938.9688
Mozambique	Panda	518			30399.01172	69040.69531
Mozambique	Vilankulo	519	189	11	61043.92578	217022.9688
Mozambique	Zavala	520	51	3	23937.00781	220143.4375
Mozambique	Cidade de Inhambane	521	18	14	5825.994141	101315.8203
Mozambique	Maxixe	522	11	10	6144.578125	159495.8906
Mozambique	Barue	523	906	3	38395.96484	282450.875
Mozambique	Gondola	524	700	14	67692.25	471628.1875
Mozambique	Guro	525	567	4	78260.03906	123984.9531
Mozambique	Machaze	526	272		114412.4297	179604.4063
Mozambique	Macossa	527	4	1	25433.13281	63435.62891
Mozambique	Manica	528	856	3	70773.67969	380290.9688
Mozambique	Mossurize	529	362	1	43760.88281	374640.0625
Mozambique	Sussundenga	530	981	4	71188.26563	226698.9531
Mozambique	Tambara	531	1	1	41989.48047	68190.09375
Mozambique	Cidade de Chimoio	532	83	34	5222.969727	391599.0625
Mozambique	Angoche	533	21	7	32398.51953	441934.9375
Mozambique	Erati	534	116		58889.54688	388294.0313
Mozambique	Lalaua	535			66623.73438	119465.5547
Mozambique	Malema	536	7	7	47985.38672	259772.1563
Mozambique	Meconta	537	337	1	31801.28125	243860.4219
Mozambique	Mecuburi	538			47520.75	250948.8906
Mozambique	Memba	539			60322.70703	375008.1563
Mozambique	Mogincual	540			44800.59375	241209.7969
Mozambique	Mogovolas	541	54	3	60512.20313	473222.875
Mozambique	Moma	542	88	1	60314.125	500196.4375
Mozambique	Monapo	543	170		35014.03516	495983.625
Mozambique	Mossuril	544	11		39245.89063	179400.2813
Mozambique	Muecate	545	22		45607.27344	162697.9844
Mozambique	Murrupula	546	55		37953.57031	236839.5
Mozambique	Nacala-A-Velha	547	79		14580.62891	126571.4844
Mozambique	Nacaroa	548	54		32004.08789	170178.3438
Mozambique	Nampula	549	183	3	35818.01563	409518.9688
Mozambique	Ribaue	550	31	3	51418.66797	325783.8125
Mozambique	Cidade de Nampula	551	131	22	8361.314453	841126.25
Mozambique	Ilha de Mocambique	552	1	1	6533.468262	76001.21875
Mozambique	Nacala	553	104	11	10511.94336	324781.5625
Mozambique	Cuamba	554	220	8	48929.47656	324237.875
Mozambique	Lago	555	5	5	86532.42188	146515.0625
Mozambique	Lichinga	556	64		72580.16406	180107.0625
Mozambique	Majune	557			122137.1094	52539.23438
Mozambique	Mandimba	558	106		57538.98438	237998.8906
Mozambique	Marrupa	559	4	4	132812.9844	87962.55469
Mozambique	Maua	560	1		90630.17188	76908.60938
Mozambique	Mavago	561	1		60735.77344	39333.29297
Mozambique	Mecanhelas	562	7	7	58189.47266	371088.8125
Mozambique	Mecula	563			129899	28411.45313
Mozambique	Metarica	564	2	2	47332.19531	51307.57031
Mozambique	Muembe	565			53974.35156	51618.60156
Mozambique	Ngauma	566	55	4	35028.61719	134978.3594
Mozambique	Nipepe	567			32740.85938	44493.57813
Mozambique	Sanga	568			88601.77344	91683.14063
Mozambique	Cidade de Lichinga	569	35	1	6865.575684	261808.75
Mozambique	Buzi	570	540	73	74440.03125	229909.875
Mozambique	Caia	571	8		47111.08594	198971.8594
Mozambique	Chemba	572	1	1	53674.97656	104672.9297
Mozambique	Cheringoma	573			65904.35156	66356.27344
Mozambique	Chibabava	574	118	5	89148.07813	187973.5938
Mozambique	Dondo	575	267	28	18515.11328	227959.4688
Mozambique	Gorongosa	576	190	32	74075.3125	213853.4688
Mozambique	Machanga	577	2		56169.29688	81994.53906
Mozambique	Maringue	578			79367.03125	123791.0938
Mozambique	Marromeu	579	12		44405.04297	229848.4688
Mozambique	Muanza	580	6	6	42573.625	53069.23047
Mozambique	Nhamatanda	581	1157	13	43968.26563	385638.875
Mozambique	Cidade da Beira	582	207	49	7194.68457	616398.125
Mozambique	Angonia	583	20		45820.96484	445671.6563
Mozambique	Cahora Bassa	584	741	3	93800.23438	161467.4688
Mozambique	Changara	585	998	1	60732.25	204881.4063
Mozambique	Chifunde	586	780		91004.83594	233322.9219
Mozambique	Chiuta	587	587	5	61515.74609	151204.7813
Mozambique	Macanga	588	5		69372.90625	290035.0313
Mozambique	Magoe	589	19		44547.33594	150308.375
Mozambique	Maravia	590	306		106483.25	158150.7188
Mozambique	Moatize	591	288		57511.27344	491825.7188
Mozambique	Mutarara	592	190		66917.88281	432342.625
Mozambique	Tsangano	593	2	1	58935.1875	324299.125
Mozambique	Zumbu	594			60422.53906	115987.5938
Mozambique	Cidade de Tete	595	139	11	7646.412109	301906.5625
Mozambique	Luenha	596	294	2	22585.57422	54074.01563
Mozambique	Chinde	597	73		14726.58008	163124.7969
Mozambique	Gile	598	83	1	72791.22656	285434.9375
Mozambique	Gurue	599	214		42753.13672	538543.375
Mozambique	Ile	600	97		57650.51563	459928.0625
Mozambique	Inhassunge	601			2001.246338	131393.1875
Mozambique	Lugela	602			35296.46094	215921.25
Mozambique	Maganja da Costa	603	1	1	77975.85938	429050.4688
Mozambique	Milange	604	22	21	81799.21094	901263
Mozambique	Mocuba	605	95	8	69945.10938	512837.1875
Mozambique	Alto Molocue	606	233	6	51298.23438	481730.0625
Mozambique	Mopeia	607	452	8	53642.95703	225823.4844
Mozambique	Morrumbala	608	37	2	115671.5	646371.0625
Mozambique	Namacurra	609	89		24972.625	279380.25
Mozambique	Namarroi	610			35261.44141	206254.3906
Mozambique	Nicoadala	611	215	1	24544.74219	371145.4375
Mozambique	Pebane	612	2	2	67503.26563	316393.375
Mozambique	Cidade de Quelimane	613	35	7	5071.070313	301877.5625
Mozambique	Boane	614	165	3	23760.89453	157193.9531
Mozambique	Magude	615	161		91550.32813	94501.88281
Mozambique	Marracuene	616	73	7	10974.2207	283944.125
Mozambique	Matutuine	617	112	3	63451.02734	59038.35547
Mozambique	Moamba	618	557		84306.72656	145139.6094
Mozambique	Namaacha	619	143	2	31818.38086	76205.32813
Mozambique	Cidade de Maputo	620	693	105	133076.3594	1581314.125
Mozambique	Manhica	621	88	1	6410.174805	65765.85938
Mozambique	Manhica	622	101	4	31545.90234	199626.1563
Mozambique	Cidade da Matola	623	186	21	78585.89063	1379561.5
Mozambique	Lago niassa	624	2	1	8529.185547	3243.368896
Mauritius	Administrative unit not available	625	44	5	213317.7969	84244.6875
Mauritius	Administrative unit not available	626	162	44	451031.3125	183982.125
Mauritius	Administrative unit not available	627	66	10	412787.5625	139781.5313
Mauritius	Administrative unit not available	628	206	31	301980.8125	178077.7813
Mauritius	Administrative unit not available	629	105	34	274363.5	202257
Mauritius	Administrative unit not available	630	85	33	211351.0625	372076.4375
Mauritius	Administrative unit not available	631	83	10	42357.15234	132707.6406
Mauritius	Administrative unit not available	632	91	27	268129.75	146967.2344
Mauritius	Administrative unit not available	633	2	2	0	51861.32031
Mauritius	Administrative unit not available	634	6	6	330331.625	74185.07813
Malawi	Dedza	635	660	42	79028.32031	974385.5
Malawi	Dowa	636	147	14	67409.71875	924848.625
Malawi	Kasungu	637	113	20	159934.6094	973794.875
Malawi	Lilongwe	638	824	213	133671.9063	3210174.25
Malawi	Mchinji	639	5	5	76368.34375	742731.625
Malawi	Nkhotakota	640	1084	11	44548.61719	469540.25
Malawi	Ntcheu	641	1218	24	61765.72266	721787.1875
Malawi	Ntchisi	642	97	2	22191.23047	349288.875
Malawi	Salima	643	466	21	43964.16797	545806
Malawi	Chitipa	644	47	45	68348.89063	284618.9063
Malawi	Karonga	645	1057	742	36630.36719	422439.9063
Malawi	Mzimba	646	171	35	252126.2813	1369193.375
Malawi	Rumphi	647	412	37	78873.46094	246410.8438
Malawi	Likoma	648	1	1	763.4881592	40704.53125
Malawi	Nkhata Bay	649	745	4	36193.72656	338232.5
Malawi	Blantyre	650	1577	123	64025.97656	1507816.25
Malawi	Chikwawa	651	310	38	39580.83984	671867.1875
Malawi	Chiradzulu	652	393	8	26900.87891	427927.6563
Malawi	Mangochi	653	283	53	88567.39844	1301640.25
Malawi	Nsanje	654	60	29	14408.29688	368256.8125
Malawi	Thyolo	655	32	19	16820.38281	926471.8125
Malawi	Zomba	656	152	41	62432.48438	1000889.375
Malawi	Balaka	657	457	13	47142.83594	492915.5
Malawi	Machinga	658	11	9	53193.13281	805271.75
Malawi	Mulanje	659	195	27	49520.38281	799183.125
Malawi	Phalombe	660	19	19	30437.94727	493037.75
Malawi	Area under National Administration	661	34	16	12005.18066	336446
Malawi	Neno	662	370	15	30985.80469	180614.6563
Malawi	Mwanza	663	4	4	14381.57227	154827.625
Mayotte	Administrative unit not available	664	109	92	12933.37891	273475
RÃ©union	Administrative unit not available	665	823	197	14793.70605	380012.6875
RÃ©union	Administrative unit not available	666	1109	510	42785.50781	688970.125
Rwanda	Bugesera	667	9	8	257315.4688	482322
Rwanda	Gatsibo	668	37	5	128574.3516	592076.625
Rwanda	Kayonza	669	71	20	145412.6094	484435.3438
Rwanda	Kirehe	670	9	9	115008.7813	453839.1875
Rwanda	Ngoma	671	4	4	125718.4063	469811.875
Rwanda	Nyagatare	672	124	3	167653.875	667664.625
Rwanda	Rwamagana	673	64	13	142696.7344	425318.1875
Rwanda	Gasabo	674	327	67	133012.9063	768492.625
Rwanda	Kicukiro	675	25	19	76095.98438	402584.625
Rwanda	Nyarugenge	676	111	37	55626.58594	353759.125
Rwanda	Burera	677	77	17	78458.85938	435008.8438
Rwanda	Gakenke	678	39	4	103776.5547	403892.375
Rwanda	Gicumbi	679	42	7	134973.6406	492719.9688
Rwanda	Musanze	680	62	25	74990.47656	478119.875
Rwanda	Rulindo	681	76	9	111424.2813	355023.375
Rwanda	Gisagara	682	5	5	127829.3281	405281.6563
Rwanda	Huye	683	11	10	157607.3125	408933.125
Rwanda	Kamonyi	684	65	3	130657.6484	436985.0625
Rwanda	Muhanga	685	9	8	108276.1875	386068.4375
Rwanda	Nyamagabe	686	95	6	119600.6172	428400.1875
Rwanda	Nyanza	687	5	5	142127.4063	420458.7813
Rwanda	Nyaruguru	688			121177.125	374984.3438
Rwanda	Ruhango	689	149	7	135375.3594	412015.3125
Rwanda	Karongi	690	316	14	91148.40625	431063.9375
Rwanda	Ngororero	691	2	2	78934.92188	407511
Rwanda	Nyabihu	692	16	11	53204.15234	363236.375
Rwanda	Nyamasheke	693	226	9	101821.0469	536617.1875
Rwanda	Rubavu	694	7	5	75479.20313	589436.0625
Rwanda	Rusizi	695	275	7	98187.75781	554842.75
Rwanda	Rutsiro	696	4	2	62969.64063	452542.2188
Somalia	Baki	697			39742.88672	42461.23828
Somalia	Borama	698	1		98022.44531	362521.6875
Somalia	Lughaye	699			51153.60938	59256.82422
Somalia	Zeylac	700			99024.22656	46604.27734
Somalia	Ceel Barde	701			313555.875	48080.11328
Somalia	Rab Dhuure	702			114120.2578	62697.34766
Somalia	Tayeeglow	703			181475.5625	133947.0938
Somalia	Waajid	704	1	1	100879.4766	117337.1875
Somalia	Xudur	705			278807.25	157602.3281
Somalia	Bandarbeyla	706			243985.3594	25647.57227
Somalia	Bossaso	707	7	7	172130.1406	272563.8125
Somalia	Caluula	708			75426.14063	62731.77344
Somalia	Iskushuban	709	1		194258.1094	84707.02344
Somalia	Qandala	710			144050.6875	68916.76563
Somalia	Qardho	711	4	3	245258.1563	143683.9219
Somalia	Baydhaba	712	5	5	580162.25	522177.9063
Somalia	Buur Hakaba	713	1	1	770686	226697.3906
Somalia	Diinsoor	714	3	2	398269.7188	135691.1563
Somalia	Qansax Dheere	715			176249	154382.4375
Somalia	Banadir	716	22	22	97602.38281	1473830.5
Somalia	Cabudwaaq	717			190257.0938	72298.41406
Somalia	Cadaado	718	2	2	200408.5625	72867.76563
Somalia	Ceel Buur	719			625041.75	133665.1563
Somalia	Ceel Dheer	720			448874.4688	121774.1484
Somalia	Dhuusamarreeb	721			466888.6875	153035.6563
Somalia	Baardheere	722			658982.625	180278.875
Somalia	Belet Xaawo	723			128074.1484	87146.80469
Somalia	Ceel Waaq	724			286005.9375	32869.52344
Somalia	Doolow	725	1	1	66374.21875	41795.44531
Somalia	Garbahaarey	726	2	2	257205.3594	101809.9063
Somalia	Luuq	727	2	2	359832.5313	106032.7578
Somalia	Belet Weyne	728	1		479260.6875	287114.375
Somalia	Bulo Burto	729	1		688382.375	188915.1563
Somalia	Jalalaqsi	730			167608.4688	74885.9375
Somalia	Afmadow	731	1	1	1111158.125	86108.94531
Somalia	Badhaadhe	732			425702.75	64966.61328
Somalia	Jamaame	733			123816.8281	214208.5
Somalia	Kismaayo	734	7	6	473795.375	283464.6563
Somalia	Afgooye	735	13	12	334491.0625	358316.3438
Somalia	Baraawe	736			250689.5625	110973.4375
Somalia	Kurtunwaarey	737			157548	95826.40625
Somalia	Marka	738	2	2	105202.0781	323407.4375
Somalia	Qoryooley	739	4	4	247124.6563	222338.2813
Somalia	Sablaale	740			312057.5	69694.71094
Somalia	Wanla Weyn	741			371730.3438	257695.5625
Somalia	Bu'aale	742	1		307962.5938	97812.39844
Somalia	Jilib	743			332646.6563	192739.3906
Somalia	Saakow	744			409331.1563	107834.4609
Somalia	Adan Yabaal	745	1	1	232426.3438	100625.5234
Somalia	Balcad	746	2	2	336193.9375	249705.2188
Somalia	Cadale	747			252768.0781	82284.52344
Somalia	Jowhar	748	2	2	341045.9063	433881.5
Somalia	Gaalkacyo	749	16	16	462413.4375	230632.3125
Somalia	Galdogob	750	2	2	84189.41406	67525.90625
Somalia	Hobyo	751			485151.9375	115604.0781
Somalia	Jariiban	752			225037.0625	64115.88281
Somalia	Xarardheere	753			205055.375	110257.125
Somalia	Burtinle	754			231113.4219	61967.76953
Somalia	Eyl	755	6	6	253334.4844	53644.50781
Somalia	Garoowe	756	6	4	195045.4688	95539.20313
Somalia	Laasqoray	757	2	2	212539.8906	145134.3281
Somalia	Ceel Afweyn	758	2	2	286666.4688	115069.7734
Somalia	Ceerigaabo	759	2	2	528588.875	199544.5938
Somalia	Caynabo	760	3	3	219449.2813	47804.39063
Somalia	Laas Caanood	761	15	12	244672.0938	128615.7422
Somalia	Taleex	762			237544.6719	41667.53906
Somalia	Xudun	763			161354.1406	31919.93945
Somalia	Burco	764	13	12	324550.75	485988.125
Somalia	Buuhoodle	765	2	2	137196.8594	64082.05859
Somalia	Owdweyne	766	6	6	223046.0313	81964.99219
Somalia	Sheikh	767			84033.38281	53230.00781
Somalia	Berbera	768	2	2	161617.25	99787.88281
Somalia	Gebiley	769	5	5	201122.4063	141735.6563
Somalia	Hargeysa	770	123	66	506236.75	953353.1875
South Sudan	Aliab	771	2	2	30577.10352	67076.52344
South Sudan	Rumbek	772	2		178529.2656	452429.9375
South Sudan	Shobet	773			72380	197352.6406
South Sudan	Yerol	774			98910.95313	276525.875
South Sudan	Al Leiri	775	69	2	74006.07813	338041
South Sudan	Al Mayom	776	4		36488.98438	200505.4219
South Sudan	Faring	777			23227.10938	59638.96484
South Sudan	Rabkona	778	537	1	73834.85156	361382.5625
South Sudan	Bahr Al Jabal	779	63	61	166052.7656	578484.125
South Sudan	Kajo Kaji	780	3	3	10259.10254	261594.3281
South Sudan	Nahr Yei	781	30	28	115396.2813	744982.5625
South Sudan	Terkaka	782	1		117011.4297	266307.125
South Sudan	Amatonge	783	2	2	168434.4063	1060232.5
South Sudan	Kapoeta	784	3	1	246782.9844	1172877.375
South Sudan	Magwi	785	14	2	35301.57031	603934.5625
South Sudan	Shokodom	786			70348.67969	604593.25
South Sudan	Akobo	787			104347.75	284752.0625
South Sudan	Ayod	788	1		99296.92969	350937.2188
South Sudan	Bor	789	8	7	48320.38281	168721.4688
South Sudan	Fam Al Zaraf	790			55686.55469	197159.125
South Sudan	Nahr Atiem	791			111053.875	402854.9375
South Sudan	Pibor	792	9	6	217968.2656	428537.0625
South Sudan	Wat	793	2	1	98341.625	286254.125
South Sudan	Aryat	794	6	3	1102.717041	52835.83203
South Sudan	Aweil	795	72	13	128313.6094	409091.3125
South Sudan	Malek	796	6	2	20721.13672	76027.8125
South Sudan	Wanjuk	797	425	19	23803.7168	314931.8125
South Sudan	Gogrial	798	5	3	69170.9375	478895.875
South Sudan	Nahr Lol	799	46		37951.40625	276285.5938
South Sudan	Tonj	800	3		147743.9844	273492.9688
South Sudan	Warab	801			80148.54688	269027.125
South Sudan	Nahr Jur	802			47658.5	101063.8906
South Sudan	Raja	803			225097.4063	84106.91406
South Sudan	Wau	804	8	5	152479.0781	289726.7813
South Sudan	Meridi	805	2	2	158131.5156	244198.8906
South Sudan	Mundri	806	2	2	162251.25	189475.7344
South Sudan	Tombura	807	1	1	172317.7813	198899.9375
South Sudan	Yambio	808	11	10	115438.1641	326060.625
South Sudan	Al Mabien	809	3	3	58575.18359	54996.96094
South Sudan	Al Renk	810	237	2	115618.3047	219115.9219
South Sudan	Baleit	811			89179.375	132382.6875
South Sudan	Fashooda	812	6		91519.67188	117196.0859
South Sudan	Malut	813	3	1	63653.14063	130078.4844
South Sudan	Mayot	814			55214.21875	207902.1563
South Sudan	Sobat	815			51215.42578	442882.4688
South Sudan	Tonga	816			75827.48438	291226.1875
Seychelles	Administrative unit not available	817			0	682.3762207
Seychelles	Administrative unit not available	818			0	3.688519716
Seychelles	Administrative unit not available	819			114.5735779	5250.619629
Seychelles	Administrative unit not available	820			465.5968628	4622.152344
Seychelles	Administrative unit not available	821	2	2	475.1887817	7524.536133
Seychelles	Administrative unit not available	822	1	1	550.6366577	5097.436035
Seychelles	Administrative unit not available	823			0	7.377039909
Seychelles	Administrative unit not available	824			0	44.26223755
Seychelles	Administrative unit not available	825			0	36.8852005
Seychelles	Administrative unit not available	826			514.722168	6617.052734
Seychelles	Administrative unit not available	827	2	2	946.4650879	4709.623535
Seychelles	Administrative unit not available	828			379.6807861	5171.40625
Seychelles	Administrative unit not available	829	6	1	255.7880402	2931.490967
Seychelles	Administrative unit not available	830	2	2	138.1218872	4182
Seychelles	Administrative unit not available	831
Seychelles	Administrative unit not available	832			0	7.377039909
Seychelles	Administrative unit not available	833			400.2495728	4921.726074
Seychelles	Administrative unit not available	834			0	1219.557007
Seychelles	Administrative unit not available	835			0	101.88134
Seychelles	Administrative unit not available	836			0	77.45892334
Seychelles	Administrative unit not available	837			0	241.2319794
Seychelles	Administrative unit not available	838
Seychelles	Administrative unit not available	839			0	824.4626465
Seychelles	Administrative unit not available	840			0	11.06555939
Seychelles	Administrative unit not available	841			0	3.688519955
Seychelles	Administrative unit not available	842
Seychelles	Administrative unit not available	843	2	2	0	14.75407982
Seychelles	Administrative unit not available	844	1		59.44114685	3798.875977
Seychelles	Administrative unit not available	845			0	25.81963921
Seychelles	Administrative unit not available	846			0	22.13111877
Seychelles	Administrative unit not available	847			0	7.377039909
Seychelles	Administrative unit not available	848			402.324585	3873.902588
Seychelles	Administrative unit not available	849	4	1	478.8989563	3991.647217
Seychelles	Administrative unit not available	850			0	7.377040386
Seychelles	Administrative unit not available	851			0	3.688519955
Seychelles	Administrative unit not available	852	3	3	0	3644.81543
Seychelles	Administrative unit not available	853	1	1	60.17371368	3362.133301
Seychelles	Administrative unit not available	854			0	3.688519955
Seychelles	Administrative unit not available	855			59.44114685	2292.425781
Seychelles	Administrative unit not available	856	6	6	119.6477966	1135.255859
Seychelles	Administrative unit not available	857			0	7.377039909
Seychelles	Administrative unit not available	858			0	3.688519955
Seychelles	Administrative unit not available	859	2	2	196.9259338	5460.248535
Seychelles	Administrative unit not available	860			0	3.688519955
Seychelles	Administrative unit not available	861			114.7782059	2219.44043
Seychelles	Administrative unit not available	862			0	3.688519955
Seychelles	Administrative unit not available	863	19	1	782.3355713	3975.041992
Seychelles	Administrative unit not available	864	5	5	0	9871.65918
Seychelles	Administrative unit not available	865			0	14.75407982
Seychelles	Administrative unit not available	866
Seychelles	Administrative unit not available	867	2	2	0	2492.10083
Seychelles	Administrative unit not available	868			0	84.83596039
Seychelles	Administrative unit not available	869	2	2	165.0932007	4563.779785
Seychelles	Administrative unit not available	870
Seychelles	Administrative unit not available	871			0	3.688519955
Seychelles	Administrative unit not available	872			0	7.377039909
Seychelles	Administrative unit not available	873			0	1219.556885
Seychelles	Administrative unit not available	874			588.3740234	3195.814697
Seychelles	Administrative unit not available	875			0	101.88134
Seychelles	Administrative unit not available	876			0	40.57371902
Tromelin Island	Administrative unit not available	877			0	0
United Republic of Tanzania	Arusha	878	160	97	11662.66797	425870
United Republic of Tanzania	Arusha Urban	879	120	56	2755.116211	600373.0625
United Republic of Tanzania	Karatu	880	133	25	18769.38477	318969.7188
United Republic of Tanzania	Longido	881	7	5	24143.8125	167174.8906
United Republic of Tanzania	Meru	882	202	35	7794.73291	354232.875
United Republic of Tanzania	Monduli	883	213	11	16988.19531	235822.2031
United Republic of Tanzania	Ngorongoro	884	6	4	47258.88281	244378.3594
United Republic of Tanzania	Ilala	885	684	567	43326.3125	1926920.625
United Republic of Tanzania	Kinondoni	886	954	573	117272.7266	2620789.5
United Republic of Tanzania	Temeke	887	223	183	19108.76758	2064963.375
United Republic of Tanzania	Bahi	888	98	4	30983.25977	305762.1875
United Republic of Tanzania	Chamwino	889	221	16	47813.35938	451231.1563
United Republic of Tanzania	Chemba	890	7	6	56768.96875	319612.6875
United Republic of Tanzania	Dodoma Urban	891	479	186	40869.22656	559863.625
United Republic of Tanzania	Kondoa	892	190	14	15056.19043	366966.25
United Republic of Tanzania	Kongwa	893	21	19	72740.32031	422588.7813
United Republic of Tanzania	Mpwapwa	894	229	32	27699.36719	416755.9063
United Republic of Tanzania	Bukombe	895	75	74	20025.3125	329268.4688
United Republic of Tanzania	Chato	896	24	24	27748.53711	543533.1875
United Republic of Tanzania	Geita	897	78	71	47722.60156	1178522.5
United Republic of Tanzania	Mbogwe	898	54	53	11477.35156	283237.8438
United Republic of Tanzania	Nyang'wale	899	26	15	10229.45898	219085.0781
United Republic of Tanzania	Iringa Rural	900	574	8	46944.42578	332127.0625
United Republic of Tanzania	Iringa Urban	901	173	43	5568.489746	214055.0313
United Republic of Tanzania	Kilolo	902	340	3	26275.50195	286983.4375
United Republic of Tanzania	Mafinga Township Authority	903	49	12	16085.63477	68785.03125
United Republic of Tanzania	Mufindi	904	280	16	96378.19531	355124.375
United Republic of Tanzania	Biharamulo	905	208	205	53738.03906	438010.1875
United Republic of Tanzania	Bukoba Rural	906	299	205	22853.9668	395375.625
United Republic of Tanzania	Bukoba Urban	907	113	73	3797.599609	194223.8594
United Republic of Tanzania	Karagwe	908	230	209	50919.27344	461184.625
United Republic of Tanzania	Kyerwa	909	6	5	19192.56055	437723.875
United Republic of Tanzania	Missenyi	910	394	65	40895.42188	271959.9688
United Republic of Tanzania	Muleba	911	777	587	35358.14063	749259.5625
United Republic of Tanzania	Ngara	912	19	17	39149.125	444842.625
United Republic of Tanzania	Micheweni	913	1	1	0	140023.0156
United Republic of Tanzania	Wete	914			0	123711.7969
United Republic of Tanzania	Kaskazini A	915	7	7	0	139568.5625
United Republic of Tanzania	Kaskazini B	916	4	4	0	120797.0313
United Republic of Tanzania	Mlele	917	12	11	71557.38281	402577.0938
United Republic of Tanzania	Mpanda Rural	918	1		58487.73438	255124.6719
United Republic of Tanzania	Mpanda Urban	919	4	4	2626.793213	141481.5625
United Republic of Tanzania	Buhigwe	920	146	144	47963.45313	349264.625
United Republic of Tanzania	Kakonko	921	6	6	21524.87695	230886.6406
United Republic of Tanzania	Kasulu	922	116	112	26513.94531	585332.1875
United Republic of Tanzania	Kasulu Township Authority	923	92	92	22922.05664	286094.0938
United Republic of Tanzania	Kibondo	924	14	14	32725.51563	361125.875
United Republic of Tanzania	Kigoma Municipal-Ujiji	925	62	61	2962.444824	304072
United Republic of Tanzania	Kigoma Rural	926	33	33	18154.31445	295364.2188
United Republic of Tanzania	Uvinza	927	137	136	40175.55078	534431.3125
United Republic of Tanzania	Hai	928	399	52	5102.309082	286948.625
United Republic of Tanzania	Moshi	929	205	34	11724.94727	619051.625
United Republic of Tanzania	Moshi Municipal	930	37	34	3547.50293	247022.5625
United Republic of Tanzania	Mwanga	931	91	35	22699.74219	175439.9688
United Republic of Tanzania	Rombo	932	12	10	4598.519043	330977.125
United Republic of Tanzania	Same	933	296	22	53554.37891	369978.5313
United Republic of Tanzania	Siha	934	10	9	8166.947754	159451.6719
United Republic of Tanzania	Chake Chake	935	6	6	0	130598.3906
United Republic of Tanzania	Mkoani	936			0	123172.0313
United Republic of Tanzania	Kati	937	14	14	0	104488.1172
United Republic of Tanzania	Kusini	938	11	11	0	51572.87109
United Republic of Tanzania	Kilwa	939	64	64	92225.04688	241607.5313
United Republic of Tanzania	Lindi Rural	940			37499.92969	256173.5625
United Republic of Tanzania	Lindi Urban	941	31	31	13251.46387	103109.5156
United Republic of Tanzania	Liwale	942	4	4	95006.86719	125591.0859
United Republic of Tanzania	Nachingwea	943	20	17	66768.15625	237764.7969
United Republic of Tanzania	Ruangwa	944	12	12	27601.8125	172171.5938
United Republic of Tanzania	Babati	945	395	99	18313.49023	440487.3125
United Republic of Tanzania	Babati Urban	946	294	101	6410.583008	135048.5313
United Republic of Tanzania	Hanang	947	238	36	22335.82031	390282.75
United Republic of Tanzania	Kiteto	948	44	38	154009.0156	362153.3438
United Republic of Tanzania	Mbulu	949	93	15	21118.94141	446542.6875
United Republic of Tanzania	Simanjiro	950	451	21	194340.4375	247093.3438
United Republic of Tanzania	Bunda	951	9939	9642	32598.13672	465933.375
United Republic of Tanzania	Butiama	952	1695	1513	22713.69531	334200.3125
United Republic of Tanzania	Musoma	953	91	91	5841.545898	245571.5
United Republic of Tanzania	Musoma Municipal	954	72	49	2450.938965	169889.0313
United Republic of Tanzania	Rorya	955	491	414	23186.85156	355401.1875
United Republic of Tanzania	Serengeti	956	15042	15029	59690.78125	353489.1563
United Republic of Tanzania	Tarime	957	18153	18036	20917.55469	446731
United Republic of Tanzania	Chunya	958	4	4	61926.85547	416387.875
United Republic of Tanzania	Ileje	959	7	7	7121.735352	169916.75
United Republic of Tanzania	Kyela	960	38	38	5067.962891	307609.8125
United Republic of Tanzania	Mbarali	961	168	4	38931.03516	414895.625
United Republic of Tanzania	Mbeya Rural	962	89	46	14295.33887	425841.4375
United Republic of Tanzania	Mbeya Urban	963	142	113	7383.704102	541319.875
United Republic of Tanzania	Mbozi	964	46	43	12506.69824	640324.1875
United Republic of Tanzania	Momba	965	3		3314.686279	288430.6875
United Republic of Tanzania	Rungwe	966	14	12	8818.34668	451442.9375
United Republic of Tanzania	Tunduma	967	8	8	1298.870728	132896.4063
United Republic of Tanzania	Magharibi	968	100	36	0	525804.8125
United Republic of Tanzania	Mjini	969	46	30	0	307828.75
United Republic of Tanzania	Gairo	970	10	9	6450.666016	263739.3125
United Republic of Tanzania	Kilombero	971	563	15	44537.99609	559035.25
United Republic of Tanzania	Kilosa	972	437	64	64591.71875	606739.1875
United Republic of Tanzania	Morogoro	973	326	17	13139.48633	382049.75
United Republic of Tanzania	Morogoro Urban	974	260	129	3947.611572	434086.375
United Republic of Tanzania	Mvomero	975	311	25	31385.31641	429578.8125
United Republic of Tanzania	Ulanga	976	13	13	38171.52344	379119.7188
United Republic of Tanzania	Masasi	977	46	41	53745.44141	332315.4063
United Republic of Tanzania	Masasi Township Authority	978	8	5	17008.82031	137224.3906
United Republic of Tanzania	Mtwara Rural	979	1	1	27836.4082	301723.9063
United Republic of Tanzania	Mtwara Urban	980	22	22	3301.631104	134949.1719
United Republic of Tanzania	Nanyumbu	981	4	3	40032.875	203004.4375
United Republic of Tanzania	Newala	982	1151		22207.33789	275548.2188
United Republic of Tanzania	Tandahimba	983	4081		27414.39453	300657.4063
United Republic of Tanzania	Ilemela	984	84	81	39615.91406	478633.875
United Republic of Tanzania	Kwimba	985	174	35	51107.15625	512599.75
United Republic of Tanzania	Magu	986	215	37	23928.57031	379742.0625
United Republic of Tanzania	Misungwi	987	152	35	27357.6543	496229.375
United Republic of Tanzania	Nyamagana	988	224	167	32001.31641	541348.625
United Republic of Tanzania	Sengerema	989	30	25	30282.73438	925353.125
United Republic of Tanzania	Ukerewe	990	7	6	13724.71484	479590.125
United Republic of Tanzania	Ludewa	991	11	7	16325.86914	175464.5313
United Republic of Tanzania	Makambako Township Authority	992	81	8	14169.50586	124930.5938
United Republic of Tanzania	Makete	993	42	4	16834.18945	124502.4453
United Republic of Tanzania	Njombe Rural	994	2	1	14830.86133	113884.1094
United Republic of Tanzania	Njombe Urban	995	25	17	56013.88672	174111.3125
United Republic of Tanzania	Wanging'ombe	996	94	9	53068.23438	217474.4688
United Republic of Tanzania	Bagamoyo	997	796	43	64736.375	435324.6563
United Republic of Tanzania	Kibaha	998	88	11	2781.409912	102032.9063
United Republic of Tanzania	Kibaha Urban	999	276	62	5969.283203	189259.0781
United Republic of Tanzania	Kisarawe	1000	49	8	10122.9082	141107.2969
United Republic of Tanzania	Mafia	1001	4	4	0	56264.32031
United Republic of Tanzania	Mkuranga	1002	13	12	14959.50586	309376.3438
United Republic of Tanzania	Rufiji	1003	7	7	83900.05469	302366.1563
United Republic of Tanzania	Kalambo	1004	59	4	64857.98828	295134.9375
United Republic of Tanzania	Nkasi	1005	7	6	72735.86719	396651.2188
United Republic of Tanzania	Sumbawanga Rural	1006	3	3	16158.48535	443806.875
United Republic of Tanzania	Sumbawanga Urban	1007	50	34	26971.36719	299079.5
United Republic of Tanzania	Mbinga	1008	14	14	15470.86035	487432.5938
United Republic of Tanzania	Namtumbo	1009	11	11	50460.45313	271502.625
United Republic of Tanzania	Nyasa	1010	7	7	7025.131836	209274.7656
United Republic of Tanzania	Songea Rural	1011	6	6	60276.52734	232696.4375
United Republic of Tanzania	Songea Urban	1012	7	7	10796.01172	299065.25
United Republic of Tanzania	Tunduru	1013	8	5	44794.28125	402000.75
United Republic of Tanzania	Kahama	1014	79	26	43681.10156	719654.875
United Republic of Tanzania	Kahama Township Authority	1015	102	67	19789.05078	331426.9375
United Republic of Tanzania	Kishapu	1016	1465	1218	43924.71875	363166.4688
United Republic of Tanzania	Shinyanga Urban	1017	352	108	10261.13086	216475
United Republic of Tanzania	Bariadi	1018	1854	1850	36596.73047	614764.1875
United Republic of Tanzania	Busega	1019	1012	855	20770.94531	302156.125
United Republic of Tanzania	Itilima	1020	2248	2243	24822.38867	454678.9375
United Republic of Tanzania	Maswa	1021	120	114	36721.61328	455778.1875
United Republic of Tanzania	Meatu	1022	57	53	30049.98828	406028.2813
United Republic of Tanzania	Ikungi	1023	226	25	27133.19531	372801.7188
United Republic of Tanzania	Iramba	1024	326	33	15333.11816	316332.125
United Republic of Tanzania	Manyoni	1025	420	206	120721.9922	426432.4688
United Republic of Tanzania	Mkalama	1026	66	12	11530.38574	251228.5
United Republic of Tanzania	Singida	1027	194	27	29764.28906	313868.75
United Republic of Tanzania	Singida Urban	1028	255	22	11822.45898	222335.7188
United Republic of Tanzania	Igunga	1029	343	10	36946.85156	542914
United Republic of Tanzania	Kaliua	1030	39	39	38239.1875	576762.0625
United Republic of Tanzania	Nzega	1031	1499	1280	76929.96875	681484.0625
United Republic of Tanzania	Sikonge	1032	13	10	66622.85938	252466.2188
United Republic of Tanzania	Tabora Urban	1033	833	785	31188.70117	306728.1563
United Republic of Tanzania	Urambo	1034	15	14	15286.09668	282746.5
United Republic of Tanzania	Uyui	1035	1057	978	39387.16797	562560.1875
United Republic of Tanzania	Handeni	1036	162	4	42334.08594	394521.5
United Republic of Tanzania	Handeni Township Authority	1037			11081.8418	111183.3594
United Republic of Tanzania	Kilindi	1038	26	24	26730.98047	350522.3125
United Republic of Tanzania	Korogwe	1039	206	9	51498.60156	328229.25
United Republic of Tanzania	Korogwe Township Authority	1040	14	8	7351.410156	89915.60938
United Republic of Tanzania	Lushoto	1041	29	26	17854.05078	658415
United Republic of Tanzania	Mkinga	1042	23	23	4531.036133	151091.9531
United Republic of Tanzania	Muheza	1043	163	12	13936.92969	272171.9688
United Republic of Tanzania	Pangani	1044	8	7	20448.83789	73921.70313
United Republic of Tanzania	Tanga	1045	233	49	12430.16797	336757.4063
United Republic of Tanzania	Administrative unit not available	1046			0	940.3745117
United Republic of Tanzania	Administrative unit not available	1047	6	6	1580.209595	43538.21094
United Republic of Tanzania	Administrative unit not available	1048			0	1644.721802
United Republic of Tanzania	Administrative unit not available	1049			0	1642.800049
United Republic of Tanzania	Administrative unit not available	1050			0	2950.350586
United Republic of Tanzania	Administrative unit not available	1051	33	7	1400.043213	27782.42188
United Republic of Tanzania	Administrative unit not available	1052	16	16	767.2296143	126348.8828
United Republic of Tanzania	Administrative unit not available	1053			0	698.1898193
United Republic of Tanzania	Administrative unit not available	1054	1	1	252.4941406	2313.842041
United Republic of Tanzania	Administrative unit not available	1055	1	1	382.2202759	77918.36719
United Republic of Tanzania	Administrative unit not available	1056	22	18	1796.910156	175811.75
United Republic of Tanzania	Administrative unit not available	1057	1	1	0	10295.43945
United Republic of Tanzania	Administrative unit not available	1058	20	18	10316.66699	484148.1563
United Republic of Tanzania	Shinyanga Rural	1059	473	124	30657.26172	450268.125
Uganda	Adjumani	1060	183	176	9790.142578	301192.375
Uganda	Kole	1061	113	109	16305.77441	321572.7188
Uganda	Kwania	1062	82	82	18765.91016	258687.6563
Uganda	Maruzi	1063	118	118	30801.67773	249180.9844
Uganda	Oyam	1064	141	141	30685.64258	490620.125
Uganda	Administrative unit not available	1065	165	165	4520.367188	359027.1875
Uganda	Bwamba	1066	152	152	6187.238281	279643.4688
Uganda	Ntoroko	1067	120	94	12339.48047	100920.6094
Uganda	Buhweju	1068	97	97	0	154052.4063
Uganda	Bunyaruguru	1069	205	138	8627.902344	169896.7813
Uganda	Igara	1070	292	275	8308.117188	308043.125
Uganda	Ruhinda	1071	225	225	2628.926025	236112.5938
Uganda	Sheema	1072	240	240	3541.206055	269698.9688
Uganda	Samia-bugwe	1073	234	232	18974.73828	491353.1875
Uganda	Aswa	1074	112	111	12858.68652	204877
Uganda	Gulu Municipality	1075	109	100	1688.836792	73662.25
Uganda	Kilak	1076	249	244	19044.51563	247490.9375
Uganda	Nwoya	1077	84	83	38325.04688	197897.9219
Uganda	Omoro	1078	128	123	19908.87109	302626.0938
Uganda	Bugahya	1079	322	211	19634.36914	387028.6563
Uganda	Buhaguzi	1080	264	153	18755.8125	376580.3125
Uganda	Butembe	1081	300	169	6196.475586	282203.0938
Uganda	Jinja Municipality	1082	173	153	1070.80127	98870.29688
Uganda	Kagoma	1083	255	205	6815.641113	266666.625
Uganda	Kabale Municipality	1084	83	83	929.2860718	62597.54688
Uganda	Ndorwa	1085	171	169	4422.303711	229890.4375
Uganda	Rubanda	1086	154	153	7591.228516	281080.375
Uganda	Rukiga	1087	108	107	3438.20459	135163.3438
Uganda	Bujumba	1088	42	40	0	60354.23438
Uganda	Kyamuswa	1089	24	23	0	81310.54688
Uganda	Bukonjo	1090	249	248	9449.508789	414467.3125
Uganda	Busongora	1091	599	268	14595.30371	493035.9375
Uganda	Bugangaizi	1092	193	193	20842.76563	392233.0625
Uganda	Buyaga	1093	262	261	18039.45703	470832.625
Uganda	Buyanja	1094	127	127	12637.0293	189154.25
Uganda	Kiboga	1095	402	402	34588.75781	475533.7813
Uganda	Bufumbira	1096	193	193	4725.713379	345336.9375
Uganda	Bukedea	1097	391	219	14715.60938	247731.0938
Uganda	Kumi	1098	287	140	21042.20313	338556
Uganda	Ngora	1099	189	96	13033.31055	196926.2188
Uganda	Bukomansimbi	1100	203	155	9984.980469	189805.6094
Uganda	Bukoto	1101	312	257	15468.17871	274401.5
Uganda	Kalungu	1102	414	198	8992.832031	242079.4531
Uganda	Masaka Municipality	1103	102	81	3408.461914	124067.9063
Uganda	Obongi	1104	147	147	8764.919922	61388.08203
Uganda	West Moyo	1105	71	68	12533.46875	112932.9297
Uganda	Jonam	1106	93	91	15200.95898	204465.7188
Uganda	Okoro	1107	140	136	12318.83496	308493.9375
Uganda	Padyere	1108	121	121	16155.33203	308796.7188
Uganda	Kajara	1109	104	104	4593.949219	140543.5625
Uganda	Ruhaama	1110	337	239	22169.52734	334560.125
Uganda	Rushenyi	1111	111	111	7179.695801	169054.1875
Uganda	Budaka	1112	145	143	10356.75195	271638
Uganda	Butebo	1113	209	112	10369.16992	189543.0156
Uganda	Kibuku	1114	134	134	11444.16016	266947.125
Uganda	Pallisa	1115	197	196	16056.91406	329543.3125
Uganda	Kabula	1116	128	115	10779.45117	122683.3359
Uganda	Kakuuto	1117	702	102	16559.25977	159051.4219
Uganda	Kooki	1118	201	199	9694.615234	319837.125
Uganda	Kyotera	1119	292	208	9874.724609	210355.6406
Uganda	Lwemiyaga	1120	149	60	11916.75781	79356.40625
Uganda	Mawogola	1121	216	216	16140.86133	246186.2188
Uganda	Bugweri	1122	186	122	8830.425781	218335.7188
Uganda	Busiki	1123	201	201	16815.73438	333543.75
Uganda	Kigulu	1124	336	336	15608.89648	434891.4063
Uganda	Luuka	1125	224	224	18479.25195	313397.4063
Uganda	Bunyangabu	1126	217	105	4902.723633	241767.375
Uganda	Burahya	1127	281	134	17857.92188	302118.2813
Uganda	Fort Portal Municipality	1128	65	65	2932.973633	67386.32031
Uganda	Kaberamaido	1129	75	75	12379.00684	148036.8594
Uganda	Kalaki	1130	201	73	12845.0918	153051.3438
Uganda	Central Kampala	1131	141	104	16616.42383	121323.25
Uganda	Kawempe	1132	168	145	15845.89941	402593
Uganda	Makerere University	1133	16	12	722.8103638	12064.66309
Uganda	Nakawa	1134	228	164	28974.60156	427674.875
Uganda	Rubaga	1135	375	180	28096.26758	493809.3438
Uganda	Kibale	1136	393	172	11502.51465	364064.3125
Uganda	Kitagwenda	1137	117	115	5856.271484	188899.5625
Uganda	Kinkiizi	1138	231	226	8456.822266	318948.7188
Uganda	Bbaale	1139	65	65	10889.42969	197285.3281
Uganda	Ntenjeru	1140	146	145	8885.46875	284959.5938
Uganda	Chua	1141	176	176	34682.44922	254349.9375
Uganda	Lamwo	1142	110	109	31148.2832	185651.8906
Uganda	Kyaka	1143	211	209	8146.977539	379179.3125
Uganda	Mwenge	1144	239	225	27581.05078	555885.625
Uganda	Bujenje	1145	62	61	16763.20508	87929.98438
Uganda	Buliisa	1146	45	45	14818.58008	154492.3594
Uganda	Kibanda	1147	166	162	26651.96094	350932.8125
Uganda	Buruli M	1148	149	148	35396.72656	296745.6875
Uganda	Bunya	1149	512	366	12255.9834	734336.625
Uganda	Bokora	1150	51	50	33665.03125	203295.5938
Uganda	Matheniko	1151	29	29	20887.94531	123450.0859
Uganda	Moroto Municipality	1152	5	5	230.125061	11687.72656
Uganda	Butambala	1153	242	166	10969.94824	127370.625
Uganda	Gomba	1154	650	185	24762.5	207410.6563
Uganda	Mawokota	1155	494	346	17833.11133	343464.5313
Uganda	Buvuma Islands	1156	56	55	0	294786.875
Uganda	Buyikwe	1157	976	523	19464.5957	600560.5
Uganda	Mukono	1158	723	526	51537.98438	614147.875
Uganda	Nakifuma	1159	351	250	19931.10742	261506.2813
Uganda	Kadani (chekwii)	1160	34	34	14668.26367	124446.1641
Uganda	Pian	1161	23	23	19913.30078	101464.3438
Uganda	Upe	1162	21	21	15106.98242	150303.7188
Uganda	Buruli	1163	246	246	61846.04688	244763.2813
Uganda	Agago	1164	156	156	31746.64648	290402.6875
Uganda	Aruu	1165	118	118	23574.45313	233540.9688
Uganda	Rubabo	1166	164	161	3170.251465	183836.0625
Uganda	Rujumbura	1167	175	175	3403.966797	226563
Uganda	Budadiri	1168	146	146	5149.132813	313856.625
Uganda	Bulambuli	1169	129	128	5481.938965	234125.9375
Uganda	Kasilo	1170	61	61	15728.06055	194583.4375
Uganda	Serere	1171	82	82	17598.47656	219853.25
Uganda	Soroti	1172	352	124	21486.88281	336150.0625
Uganda	Soroti Municipality	1173	112	76	1770.28125	59559.85547
Uganda	Busiro	1174	514	176	61878.72266	1226908.5
Uganda	Entebbe Municipality	1175	40	36	157.2396698	132573.2188
Uganda	Aringa	1176	655	297	21291.66992	645221.5625
Uganda	Kyoga	1177	81	80	21377.71094	220742.8438
Uganda	Amuria	1178	92	92	16552.91406	234070.875
Uganda	Kapelebyong	1179	61	60	8573.969727	118649.7813
Uganda	Arua Municipality	1180	317	148	977.6122437	78072.125
Uganda	Ayivu	1181	375	257	10370.25	318848.4063
Uganda	Madi-okollo	1182	220	176	22259.8125	175885.1719
Uganda	Maracha	1183	91	88	13098.14063	242100.3125
Uganda	Terego	1184	382	264	11390.51465	279268.75
Uganda	Vurra	1185	287	202	14241.1582	177874.8125
Uganda	Kongasis	1186	87	87	4759.809082	120369.3047
Uganda	Bunyole	1187	174	174	13009.35938	322329.8125
Uganda	Ibanda	1188	260	259	9859.525391	318159.6875
Uganda	Bukanga	1189	159	149	6545.507813	304883.6563
Uganda	Isingiro	1190	183	156	14959.42383	359875.0625
Uganda	Dodoth	1191	90	84	47991.1875	209536.8594
Uganda	Bulamogi	1192	211	210	17032.24219	327867.6563
Uganda	Budiope	1193	181	181	23207.48828	470159.2813
Uganda	Bugabula	1194	275	272	24095.74219	428168.6875
Uganda	Buzaaya	1195	121	120	8749.5	208329.9688
Uganda	Kween	1196	98	95	8977.890625	127236.3438
Uganda	Tingey	1197	95	93	2715.496094	130553.2422
Uganda	Usuk	1198	100	100	25166.21484	222978.2188
Uganda	Kazo	1199	431	202	13315.44141	224518.5469
Uganda	Nyabushozi	1200	282	165	20257.10547	213183.9219
Uganda	Koboko	1201	104	101	8046.485352	266109.25
Uganda	Jie	1202	35	35	15226.23145	231312.1406
Uganda	Labwor	1203	57	57	14985.92969	136203.4531
Uganda	Dokolo	1204	208	92	15987.46582	243814.8125
Uganda	Erute	1205	308	164	15480.0459	401347.375
Uganda	Lira Municipality	1206	100	87	2142.433838	118149.4844
Uganda	Moroto	1207	86	86	20163.30664	284841.8125
Uganda	Otuke	1208	64	64	14645.7998	135516
Uganda	Katikamu	1209	394	338	18385.52539	358713.1875
Uganda	Wabusana (bamunanika)	1210	206	205	17906.4375	229987.1875
Uganda	Bubulo	1211	296	294	11441.4043	465171.625
Uganda	Manjiya	1212	191	191	2363.549072	264561.375
Uganda	Bungokho	1213	430	286	10826.16211	521237.75
Uganda	Mbale Municipality	1214	195	194	1026.748657	120302.6094
Uganda	Kashari	1215	276	205	10926.42773	249533.1406
Uganda	Mbarara Municipality	1216	160	145	1662.188843	136849
Uganda	Rwampara	1217	264	180	8347.333984	208845.0781
Uganda	Busujju	1218	135	130	9017.458984	116898.625
Uganda	Mityana	1219	304	304	23904.80273	314358.625
Uganda	Buwekula	1220	303	236	33452.10547	543340.5
Uganda	Kassanda	1221	270	270	20412.5918	364769.6875
Uganda	Nakaseke	1222	158	158	39690.79688	255699.7813
Uganda	Kisoko (west Budama)	1223	451	211	16749.97266	389578.0625
Uganda	Tororo	1224	207	134	10647.4082	253531.9688
Uganda	Tororo Municipality	1225	84	84	2131.607422	50288.25781
Uganda	Administrative unit not available	1226	658	264	30328.21094	540549
Uganda	Kyadondo	1227	334	169	62812.87109	1517006
Uganda	Bukooli	1228	578	370	19041.54883	517932.625
Uganda	Administrative unit not available	1229	507	331	23965.74609	350255
Zambia	Chibombo	1230	3041	28	113978.7891	581597.625
Zambia	Kabwe	1231	562	25	31263.36328	254379.1406
Zambia	Kapiri-Mposhi	1232	762	9	41868.77344	269990.0313
Zambia	Mkushi	1233	1861	42	149287.8438	341827.75
Zambia	Mumbwa	1234	472	6	188436.7031	350707.625
Zambia	Serenje	1235	1934	8	131180.7656	231660.0313
Zambia	Chililabombwe	1236	388	2	11543.89844	120214.0938
Zambia	Chingola	1237	958	7	12226.96875	307401.875
Zambia	Kalulushi	1238	1317	30	19485.63672	196490.6563
Zambia	Kitwe	1239	1038	34	16736.3457	731926.5
Zambia	Luanshya	1240	963	16	17834.05469	189158.0938
Zambia	Lufwanyama	1241	506	3	32716.14648	120520.4063
Zambia	Masaiti	1242	839	8	46714.87891	182944.3438
Zambia	Mpongwe	1243	304	6	47907.58594	133068.9688
Zambia	Mufulira	1244	493	12	22665.82031	198788.8125
Zambia	Ndola	1245	665	69	24995.58008	617018.25
Zambia	Chadiza	1246	15	1	36018.86719	153417.5
Zambia	Chama	1247	2	1	118726.3203	193638.9531
Zambia	Chipata	1248	316	16	52814.24219	620485.5625
Zambia	Katete	1249	585	18	42019.15625	345789.9063
Zambia	Lundazi	1250	36	22	130063.3125	449499.25
Zambia	Mambwe	1251	811	8	54595.28906	122968.7422
Zambia	Nyimba	1252	21	10	56963.19531	118992.8359
Zambia	Petauke	1253	427	4	69991.88281	473817.0625
Zambia	Chienge	1254	10		3217.664795	122577.8516
Zambia	Kawambwa	1255	445	5	60515.17188	225603.4375
Zambia	Mansa	1256	207	3	116162.6719	479651.5625
Zambia	Milenge	1257			24663.31641	34189.04688
Zambia	Mwense	1258	560	8	71031.125	155406.2031
Zambia	Nchelenge	1259	69	8	14576.84766	191518.2188
Zambia	Samfya	1260	9	8	60278.94922	302601.4375
Zambia	Chongwe	1261	1109	22	99338.67188	273020
Zambia	Kafue	1262	1557	55	59214.55469	776487.125
Zambia	Luangwa	1263	4	4	41263.80469	36232.32813
Zambia	Lusaka	1264	834	274	131041.3906	2274064
Zambia	Chavuma	1265	62	2	25751.48438	43338.05078
Zambia	Kabompo	1266	462	11	103292.5859	135998.6875
Zambia	Kasempa	1267	478	6	109553.2031	105075.2813
Zambia	Mufumbwe	1268	25	2	66239.25	86471.22656
Zambia	Mwinilunga	1269	347	16	133866.8594	209276.3125
Zambia	Solwezi	1270	2798	11	109242.9141	391561.7188
Zambia	Zambezi	1271	411	12	109123.875	122634.9141
Zambia	Chilubi	1272	2	1	22670.5293	126958.4219
Zambia	Chinsali	1273	732	6	111568.1563	184953.5938
Zambia	Isoka	1274	323		89719.80469	227261.7813
Zambia	Kaputa	1275	169	2	78861.51563	227312.9219
Zambia	Kasama	1276	952	11	102618.6797	330383.5625
Zambia	Luwingu	1277	278		88872.35156	169431.2188
Zambia	Mbala	1278	623	7	128021.625	299973.7813
Zambia	Mpika	1279	1274	8	186545.1875	310075.5938
Zambia	Mporokoso	1280	498	3	74568.9375	156569.4375
Zambia	Mpulungu	1281	511	1	35370.5625	151478.1875
Zambia	Mungwi	1282	173	3	92879.96875	230448.7344
Zambia	Nakonde	1283	172		57035.69141	177288.1406
Zambia	Choma	1284	841	382	94140.78125	344768.5313
Zambia	Gwembe	1285	41	37	18171.70703	96749.80469
Zambia	Itezhi-tezhi	1286	329	24	101718.9609	129294.875
Zambia	Kalomo	1287	455	266	179114.0781	418846.8125
Zambia	Kazungula	1288	893	52	107298.0781	194313.3906
Zambia	Livingstone	1289	386	46	31254.77344	194840.75
Zambia	Mazabuka	1290	1453	155	85047.28906	305202.3438
Zambia	Monze	1291	779	113	51408.17188	253573
Zambia	Namwala	1292	45	43	50634.69531	134654.6719
Zambia	Siavonga	1293	621	30	54253.00781	156629.6563
Zambia	Sinazongwe	1294	296	104	32613.54297	157034.6875
Zambia	Kalabo	1295	622	13	106079.25	192232.3125
Zambia	Kaoma	1296	681	15	123523.6953	250623.1875
Zambia	Lukulu	1297	211	21	69905.875	134394.3125
Zambia	Mongu	1298	910	13	112966.9922	233452.9375
Zambia	Senanga	1299	688	12	51220.83203	171561
Zambia	Sesheke	1300	1433	10	160953.125	145006.0156
Zambia	Shang'ombo	1301	63	10	83371.72656	136148.4688
Zimbabwe	Bulawayo	1302	382	42	24672.11328	896181.125
Zimbabwe	Buhera	1303	10	8	28782.49609	360213.75
Zimbabwe	Chimanimani	1304	186	12	44174.60547	199157.25
Zimbabwe	Chipinge	1305	281	5	57366.83594	479281.875
Zimbabwe	Makoni	1306	413	8	116017.1563	443943.7188
Zimbabwe	Mutasa	1307	186	2	38351.03125	237941.25
Zimbabwe	Nyanga	1308	205	15	66433.46875	192141
Zimbabwe	Mutare	1309	576	18	76632.67969	663877
Zimbabwe	Bindura	1310	270	8	52918.14063	247679.7813
Zimbabwe	Centenary	1311	1	1	32459.57031	179482.8438
Zimbabwe	Mazowe	1312	210	6	124832.8359	364216.125
Zimbabwe	Mount Darwin	1313	143	1	48504.31641	312225.9063
Zimbabwe	Rushinga	1314			13444.59961	108510.0234
Zimbabwe	Shamva	1315	92		28667.72656	179312.7188
Zimbabwe	Chegutu	1316	202	15	105507.4688	412883.7188
Zimbabwe	Hurungwe	1317	307	69	146229.2188	537182.8125
Zimbabwe	Kadoma	1318	246	17	99475.13281	469108.75
Zimbabwe	Kariba	1319	276	18	27606.19727	115620.8125
Zimbabwe	Makonde	1320	646	48	117983.1172	344071.625
Zimbabwe	Zvimba	1321	819	12	166756.9688	404624.2188
Zimbabwe	Bikita	1322	31	1	33597.55078	241324.6719
Zimbabwe	Chiredzi	1323	529	10	139903.875	455580.3438
Zimbabwe	Chivi	1324	241	9	35661.46094	246213.625
Zimbabwe	Gutu	1325	2	2	68056.73438	297673.875
Zimbabwe	Masvingo	1326	410	22	73811.41406	448760.9688
Zimbabwe	Mwenezi	1327	925	6	130249.2969	258109.6875
Zimbabwe	Zaka	1328	9	8	13680.16895	268825.9375
Zimbabwe	Beitbridge	1329	309	2	78146.71875	180749.25
Zimbabwe	Gwanda	1330	404	3	96302.29688	198586.0313
Zimbabwe	Insiza	1331	243	1	145912.875	145182.875
Zimbabwe	Matobo	1332	30	10	99346.51563	140079.6094
Zimbabwe	Umzingwane	1333	202		49336.71094	91429.90625
Zimbabwe	Chirumhanzu	1334	210	4	61900.21875	117629.8203
Zimbabwe	Gweru	1335	684	24	124898.0234	363215.1875
Zimbabwe	Kwekwe	1336	921	18	101855.9063	459748.9375
Zimbabwe	Mberengwa	1337	164	6	49103.43359	272101.2188
Zimbabwe	Shurugwi	1338	465	3	34402.98047	145794.0313
Zimbabwe	Zvishavane	1339	531	3	22375.44531	170184.6719
Zimbabwe	Gokwe North	1340	39	38	37546.64063	342101.9375
Zimbabwe	Gokwe South	1341	28	24	41252.62891	483110.1875
Zimbabwe	Binga	1342	52	42	55494.37891	204614.3594
Zimbabwe	Bubi	1343	135	14	75590.11719	91486.60938
Zimbabwe	Lupane	1344	71	18	46856.44531	111323.9219
Zimbabwe	Nkayi	1345	42	12	26358.78125	154949.0938
Zimbabwe	Tsholotsho	1346	6	3	38125.44922	165042.7969
Zimbabwe	Umguza	1347	349	11	87190.92969	157623.1406
Zimbabwe	Hwange	1348	252	39	194160.7188	229476.625
Zimbabwe	Goromonzi	1349	373	11	62698.45313	435675.75
Zimbabwe	Hwedza	1350	3	3	40699.64063	105587.4844
Zimbabwe	Marondera	1351	292	6	83009.38281	264940.5313
Zimbabwe	Mudzi	1352	2		30399.1875	199579.6406
Zimbabwe	Murehwa	1353	1	1	61039.67188	299726.5
Zimbabwe	Mutoko	1354	3	2	32257.61523	215622.9531
Zimbabwe	Seke	1355	270	3	65968.66406	269199.875
Zimbabwe	Uzumba-Maramba-Pfungwe	1356			21674.875	166984.7188
Zimbabwe	Chikomba	1357	29	10	104731.3125	179231.5313
Zimbabwe	Chitungwiza	1358	45	5	45688.64063	412269.5
Zimbabwe	Harare	1359	751	129	432915.75	2549938.25
Zimbabwe	Bulilima	1360	174	2	39338.86719	126137.3594
Zimbabwe	Mangwe	1361	44	2	62930.83984	115276.6328
Zimbabwe	Guruve	1362	133	1	53621.85938	178724.5469
Zimbabwe	Mbire	1363	9	9	13957.19727	121123.3203
Equatorial Guinea	Administrative unit not available	1364			0	2976.622559
Equatorial Guinea	Administrative unit not available	1365	30	21	9740.320313	240495.3438
Equatorial Guinea	Administrative unit not available	1366	5	5	24265.99609	27383.7832
Equatorial Guinea	Administrative unit not available	1367	651		83360.48438	115832.9453
Equatorial Guinea	Administrative unit not available	1368	526		40442.60156	138757.3125
Equatorial Guinea	Administrative unit not available	1369	628	22	93861.78906	296802.7188
Equatorial Guinea	Administrative unit not available	1370	775	1	67139.03125	159902.4219
Democratic Republic of the Congo	Bandundu	1371	59	51	3541.136475	234876.1563
Democratic Republic of the Congo	Kwango	1372	556	9	937373.25	2137583.75
Democratic Republic of the Congo	Kwilu	1373	643	27	1709906.5	3433069.75
Democratic Republic of the Congo	Kikwit	1374			4132.919922	422010.625
Democratic Republic of the Congo	MaÃ¯-Ndombe	1375	13	13	415073.2188	1080787.5
Democratic Republic of the Congo	Plateaux	1376	277	6	172125.7813	496820.3125
Democratic Republic of the Congo	Cataractes	1377	1600	67	494524.875	1008376.063
Democratic Republic of the Congo	Lukaya	1378	547	10	130545.2109	592294.625
Democratic Republic of the Congo	Matadi	1379	19	6	4303.967773	91203.82813
Democratic Republic of the Congo	Bas-Fleuve	1380	236	41	87370.5	918426.8125
Democratic Republic of the Congo	Boma	1381	29	23	74502.98438	403708.5938
Democratic Republic of the Congo	Equateur	1382	334	331	426807.3125	1700154.375
Democratic Republic of the Congo	Mbandaka	1383	200	200	12103.02051	356770.0313
Democratic Republic of the Congo	Mongala	1384	4	2	487781.25	1976785.875
Democratic Republic of the Congo	Nord-Ubangi	1385	6	2	184880.6406	1203617.75
Democratic Republic of the Congo	Sud-Ubangi	1386	19	16	395993.6563	2461028.75
Democratic Republic of the Congo	Tshuapa	1387	6	6	746975.75	1407378.875
Democratic Republic of the Congo	Gbadolite	1388	1	1	8140.931152	128263.0078
Democratic Republic of the Congo	Zongo	1389	2	1	5670.164063	198739
Democratic Republic of the Congo	Kananga	1390	89	13	25987.31445	1190828
Democratic Republic of the Congo	Lulua	1391	604	32	626238.625	4136652.5
Democratic Republic of the Congo	Kasai	1392	366	5	533608.25	4629037
Democratic Republic of the Congo	Mbuji-Mayi	1393	31	31	22463.35352	3213677.5
Democratic Republic of the Congo	Sankuru	1394			639878.8125	163332.8594
Democratic Republic of the Congo	Tshilenge	1395	11	8	157603.6094	1405265
Democratic Republic of the Congo	Mwene-Ditu	1396	12	12	5596.623535	259093.4063
Democratic Republic of the Congo	Kabinda	1397	208	16	880211.9375	3135742.75
Democratic Republic of the Congo	Haut-Lomami	1398	698	96	1467644	5282997.5
Democratic Republic of the Congo	Haut-Katanga	1399	1957	39	950454.5625	3923419
Democratic Republic of the Congo	Kolwezi	1400	3355	12	508937.8438	1062845.625
Democratic Republic of the Congo	Lualaba	1401	396	1	648654.375	1594682.875
Democratic Republic of the Congo	Lubumbashi	1402	688	252	395353.375	2746170
Democratic Republic of the Congo	Tanganyka	1403	652	163	975267.1875	3645976.5
Democratic Republic of the Congo	Likasi	1404	403	19	15135.93848	476563.875
Democratic Republic of the Congo	Kinshasa	1405	1801	866	565123.6875	7473981.5
Democratic Republic of the Congo	Maniema	1406	246	245	463229.0938	2276443.5
Democratic Republic of the Congo	Kindu	1407	1	1	4186.65625	277158.6875
Democratic Republic of the Congo	Goma	1408	71	63	2569.285156	205071
Democratic Republic of the Congo	Beni	1409	247	245	9808.540039	1790813.625
Democratic Republic of the Congo	Butembo	1410	330	329	16634.22656	310357.7188
Democratic Republic of the Congo	Nord-Kivu	1411	441	423	284670.9375	5334612.5
Democratic Republic of the Congo	Bas-Uele	1412	21	18	552335.9375	1264321.5
Democratic Republic of the Congo	Haut-Uele	1413	90	15	483460.5938	1757961.875
Democratic Republic of the Congo	Ituri	1414	143	139	332680	5165750
Democratic Republic of the Congo	Kisangani	1415	14	11	41187.39063	829326.6875
Democratic Republic of the Congo	Tshopo	1416	14	11	611315.4375	2137686.5
Democratic Republic of the Congo	Sud-Kivu	1417	1422	1361	212355.4375	4774454
Democratic Republic of the Congo	Bukavu	1418	36	23	5576.520508	795343.375
Democratic Republic of the Congo	Kasai	1419	4	4	7168.947266	35335.35156
Democratic Republic of the Congo	Kolwezi	1420	8	2	16058.56641	118.4624176
Congo	Betou	1421	8	8	28387.13281	45014.61719
Congo	Enyelle	1422			167336.2656	216241.5
Congo	Dongou	1423			11916.07617	130737.3125
Congo	Impfondo	1424			0	26185.05469
Congo	Liranga	1425			0	48675.17578
Congo	Loukolela	1426			0	94728.03125
Congo	Bouanila	1427			0	85534.28125
Congo	Pikounda	1428			6802.774414	21133.70703
Congo	Mossaka	1429			0	55373.64844
Congo	Owando	1430	115	1	12082.7793	45682.63672
Congo	Makoua	1431			11937.40234	39725.94531
Congo	Mbomo	1432			38.02734375	82052.75
Congo	Sembe	1433			26146.01563	17913.90234
Congo	Souanke	1434	1		400.7745667	30596.82422
Congo	Ngbala	1435			14373.83203	5894.366211
Congo	Kelle	1436			0	38865.40234
Congo	Etoumbi	1437			0.206324905	18612.2207
Congo	Mbama	1438			0	19156.60156
Congo	Ngoko	1439			0	7100.024414
Congo	Mbon	1440			0	10007.08398
Congo	Ngo	1441	519		13354.77344	35984.53125
Congo	Boundji	1442	43		0	9374.212891
Congo	Ewo	1443			24.75628853	26910.83594
Congo	Oyo	1444	314		6161.369141	8938.30957
Congo	Allembe	1445	1		0	10644.13965
Congo	Okoyo	1446			4.391970634	26816.49219
Congo	Lekana	1447			24.081707	30079.11328
Congo	Djambala	1448	95		0	25167.52344
Congo	Zanaga	1449	3	3	32739.27148	54719.60938
Congo	Bambama	1450			29685.57031	36069.26172
Congo	Mayoko	1451			7790.081055	27204.67969
Congo	Mbinda	1452			626.5554199	5069.901855
Congo	Moungoundou_ Nord	1453			2555.486816	8037.342285
Congo	Moungoundou_Sud	1454			8530.271484	21156.77734
Congo	Divenie	1455			2415.870361	33858.64844
Congo	Nyanga	1456			4402.052734	14103.5625
Congo	Yaya	1457			9139.382813	11466.71094
Congo	Makabana	1458	2	2	5707.842773	8133.676758
Congo	Kibangou	1459			8911.025391	36087.94531
Congo	Banba	1460			2913.51709	20471.16016
Congo	Kakameoka	1461	7	6	0	30054.37305
Congo	Madingo_Kayes	1462	9	8	52768.24609	41537.22656
Congo	Nzambi	1463	1	1	1239.549805	31940.11914
Congo	Hinda	1464	124	20	64561.92969	220530
Congo	Pointe-Noire	1465	310	194	18216.14258	528320.5
Congo	Tchiamba_Nzassi	1466	5	1	3193.104004	14080.19336
Congo	Mvouti	1467	155	6	10677.44336	47727.45313
Congo	Louvakou	1468	80	32	21363.14453	29137.37109
Congo	Kimongo	1469			9930.464844	18770.30273
Congo	Londela_Kayes	1470			1722.365723	8725.429688
Congo	Boko_Songho	1471			173.841156	46555.33984
Congo	Abala	1472			0	20710.43164
Congo	Ollombo	1473	76	1	6672.263672	12109.73633
Congo	Ongogni	1474	26		1126.672852	2314.743164
Congo	Tchikapika	1475			0	11775.82324
Congo	Makotimpoko	1476			0	10096.76563
Congo	Mpouya	1477	235		0	13252.35352
Congo	Ngabe	1478	191		11398.68359	13532.67383
Congo	Brazzaville	1479	148	91	122291.8125	1563522.75
Congo	Ignie	1480	157	1	17406.63672	814474.6875
Congo	Gamboma	1481	200		12674.7793	33260.13281
Congo	Goma_Tsetse	1482	85	1	9981.698242	2809.954102
Congo	Mayama	1483	1	1	0	14578.3584
Congo	Kinkala	1484	99		7862.324707	3304.821289
Congo	Vindza	1485			0	7102.60791
Congo	Kimba	1486			0	7870.485352
Congo	Komono	1487			35671.60938	43332.71484
Congo	Sibiti	1488	10	10	9349.177734	58950.35156
Congo	Loudima	1489	118	1	5441.304688	95414.46094
Congo	Mayeye	1490			5042.073242	13950.64551
Congo	Tsiaki	1491			2014.374756	37703.99609
Congo	Kingoue	1492			0	48039.69531
Congo	Kindamba	1493			0	3425.596191
Congo	Mindouli	1494	286	1	10824.28516	5915.026367
Congo	Mouyondzi	1495	113		6251.864258	25814
Congo	Yamba	1496	68		3669.802002	26874.34375
Congo	Mabombo	1497	6		578.4900513	33141.14453
Congo	Madingou	1498	115	1	7057.93457	32877.96875
Congo	Louingui	1499			0	1491.911499
Congo	Boko	1500	1	1	0	2338.79248
Congo	Loumo	1501			77.82113647	1853.083008
Congo	Mbandza_Ndounga	1502			0	892.1304932
Congo	Ntokou	1503			0	7389.813477
Congo	Nkayi	1504	94	2	40035.70313	42407.26563
Congo	Moutamba	1505	1	1	6033.265625	34579.85156
Congo	Mfouati	1506	21	1	2779.528076	18714.75
Congo	Ouesso	1507	2	2	331.8042603	15.42916489
Congo	Mokeko	1508	16	3	300624.625	76288.76563
Congo	Epena	1509			82532.5625	191527.6406
Gabon	Komo	1510	192	3	51893.35547	13155.94141
Gabon	Komo-Mondah	1511	256	16	39333.34375	138592.875
Gabon	Libreville	1512	314	267	9659.947266	598850.875
Gabon	Noya	1513	1	1	28891.29688	7935.134277
Gabon	Bayi-Brikolo	1514			6873.666016	9519.512695
Gabon	Djoue	1515			8546.089844	7139.186035
Gabon	Djouori-Agnili	1516			22330.18555	8867.970703
Gabon	Lebombi-Leyou	1517	79	2	13767.94629	107986.4688
Gabon	Lekabi-Lewolo	1518			8461.155273	12801.80078
Gabon	Lekoko	1519	2		34082.89453	7427.542969
Gabon	Lekoni-Lekori	1520			9206.22168	17756.86914
Gabon	Ogooue-Letili	1521			15716.18945	8471.000977
Gabon	Passa	1522	226	3	45552.85938	234164.5469
Gabon	Plateaux	1523			19029.99609	18869.90625
Gabon	Sebe-Brikolo	1524			54689.74219	24858.43359
Gabon	Abanga-Bigne	1525	9	9	29881.86523	15861.39453
Gabon	Ogooue et Lacs	1526	20	18	36991.95703	60694.44922
Gabon	Boumi-Louetsi	1527			63149.60547	24710.36719
Gabon	Dola	1528	11	2	15073.77637	8691.047852
Gabon	Douya-Onoye	1529	3	3	14517.5127	24669.27539
Gabon	Louetsi-Bibaka	1530			24887.53125	4190.557129
Gabon	Louetsi-Wano	1531			8442.575195	13486.9043
Gabon	Mougalaba	1532	1		14076.91992	2827.368896
Gabon	Ndolou	1533	2	1	29107.32227	6069.961426
Gabon	Ogoulou	1534			94536.01563	10982.71191
Gabon	Tsamba-Magotsi	1535	2	2	27015.07422	14082.22461
Gabon	Basse-Banio	1536			33482.37891	7810.937012
Gabon	Douigni	1537			14942.36621	7762.480469
Gabon	Doutsila	1538			45428.94531	4320.797852
Gabon	Haute-Banio	1539			11007.28711	2235.930664
Gabon	Mongo	1540			16534.49805	4162.754395
Gabon	Mougoutsi	1541	1		41906.18359	27509.11328
Gabon	Ivindo	1542	5		39407.36328	30690.05078
Gabon	Lope	1543	1	1	65129.86328	16810.05273
Gabon	Mvoung	1544			11574.63867	6381.742676
Gabon	Zadie	1545			33491.15234	16766.13281
Gabon	Lolo-Bouenguidi	1546			47087.21094	33419.03906
Gabon	Lombo-Bouenguidi	1547			38012.47266	8174.586914
Gabon	Mouloundou	1548			78124.27344	33388.0625
Gabon	Offoue-Onoye	1549			23703.28516	6901.397461
Gabon	Bendje	1550	30	26	51153.00781	125735.8906
Gabon	Etimboue	1551	4	4	38070.77734	8086.147949
Gabon	Ndougou	1552	1	1	34942.03516	10994.375
Gabon	Haut-Komo	1553	15	1	10377.48145	8810.683594
Gabon	Haut-Ntem	1554			16575.91406	23809.09961
Gabon	Ntem	1555	9	9	32753.80078	60718.42969
Gabon	Okano	1556	38	1	23534.61523	23008.28906
Gabon	Woleu	1557	100	2	39925.24219	100968.0234
Chad	Arada	1558			112961.0469	216104.9063
Chad	Bol	1559	71	32	69363.46094	353137.5938
Chad	Borkou	1560	6	4	503093.5313	223161.7344
Chad	Ennedi	1561	2	2	226591.1094	323317.25
Chad	Tibesti	1562	4	2	182133	35586.77734
Chad	Massakory	1563	1	1	74813.65625	274708.625
Chad	Ngouri	1564	18	11	21568.00586	333862.125
Chad	Maro	1565	27	25	35668.61328	154401.875
Chad	Abou-charib-i	1566			14424.17285	23704.62695
Chad	Abou-charib-ii	1567			9195.693359	9752.978516
Chad	Bali	1568			3377.645752	8684.272461
Chad	Birak	1569			0	10438.28516
Chad	Djimeze	1570	1		4910.871582	26417.72266
Chad	Dourene	1571			7782.277344	29973.125
Chad	Fare	1572			3700.000977	7163.085938
Chad	Gnere	1573			4425.935547	29883.55664
Chad	Gourouf	1574			989.2126465	16864.83203
Chad	Guereda	1575	1	1	1748.081787	18229.74219
Chad	Kapka-bakaore	1576			35363.26563	70622.82031
Chad	Kassine	1577			9380.401367	25263.71094
Chad	Kobe-nord-est	1578			37712.02344	86521.53125
Chad	Kobe-nord-ouest	1579			14492.84375	49793.5625
Chad	Kobe-sud	1580			25380.91016	43540.07031
Chad	Kodoye-i	1581			2056.156982	4338.271973
Chad	Kodoye-ii	1582			115.7268524	1633.64978
Chad	Kolonga	1583			4862.03125	26044.79883
Chad	Koursigue	1584			3790.146484	12292.5332
Chad	Lima	1585			12868.2627	46772.94531
Chad	Mabraone	1586			5630.539063	29070.29102
Chad	Mimi	1587			27086.66406	38129.21484
Chad	Moore	1588			1690.862671	24885.2207
Chad	Ouled-djema	1589			10646.23438	10195.0625
Chad	Ouli-koure	1590			3865.55835	27385.11523
Chad	Troa	1591			7370.436523	27370.88672
Chad	Bidio	1592			19184.44531	40242.16016
Chad	Bitkine	1593	1	1	5724.226563	7208.708984
Chad	Dadjo-i	1594	5	4	50610.17578	120924.3828
Chad	Dadjo-ii	1595			42061.5625	60653.16797
Chad	Daguela	1596			78762.64063	62149.33203
Chad	Dangaleat	1597			4796.182617	12735.38477
Chad	Dekakire	1598			13012.29492	4906.423828
Chad	Djonkor-aboutelfane	1599			16088.11816	49312.67188
Chad	Djonkor-guera	1600			7857.884766	10288.79297
Chad	Gogmi	1601			32422.66797	14602.34473
Chad	Kenga	1602			72451.05469	193749.4844
Chad	Koffa	1603			12382.12793	43936.02344
Chad	Melfi	1604			47196.92578	29057.63867
Chad	Mokofi	1605			20482.11328	13532.12891
Chad	Moubi-goz	1606			24468.76953	29245.33984
Chad	Moubi-hadaba	1607			17872.73828	17889.58789
Chad	Moubi-zarga	1608			21223.01563	34718.85156
Chad	Mousmare	1609			33497.52344	15198.1709
Chad	Sara-arabe	1610	1	1	15333.38281	26355.91602
Chad	Sorki	1611			36843.89844	16242.19922
Chad	Yalnass	1612			0	3344.420898
Chad	Bah	1613			3455.768555	40575.88281
Chad	Bao	1614			4391.546387	14617.91699
Chad	Bebalem	1615			2553.954834	19928.12891
Chad	Beinamar	1616	6	6	11971.14648	35018.25
Chad	Beissa	1617			7453.493652	34074.28125
Chad	Beladjia	1618			1423.015869	9854.001953
Chad	Benoye	1619			9751.013672	46974.21484
Chad	Besseye	1620			1361.36792	19475.61133
Chad	Biramanda	1621			3168.492676	18604.63477
Chad	Bourou	1622			1767.880493	16716.1875
Chad	Dadjile	1623			4299.243652	18084.39063
Chad	Deli	1624			8408.077148	48933.47266
Chad	Dodinda	1625			6944.849609	43688.23438
Chad	Gore-loc	1626			6223.118652	37813.73828
Chad	Kaga	1627			2360.988281	14409.04785
Chad	Koutoutou	1628			3016.874512	14685.08789
Chad	Krim-krim	1629			12244.2998	83029.83594
Chad	Lao-kassi	1630			11774.02051	39178.96094
Chad	Manso	1631			712.4786377	10059.35547
Chad	Mbalkabra	1632			10131.89258	65309.16016
Chad	Mballa	1633			11576.60059	108074.1406
Chad	Mbaouroye	1634			384.5246277	3056.970459
Chad	Moundou/koutou	1635	17	15	6196.353516	26512.65039
Chad	Ngondong	1636			7625.664551	65870.96094
Chad	Saar	1637			1601.962646	11799.37402
Chad	Tagoro	1638			156.9916687	11896.53125
Chad	Tapol	1639			16110.15234	60855.98438
Chad	Tchaouen/saoua	1640			1010.445984	6518.141602
Chad	Am-timan	1641			5680.374023	3650.416016
Chad	Autochtone	1642			32534.96094	41370.58203
Chad	Barh-azoum-am-timan	1643			2948.151367	25733.25391
Chad	Dagal	1644	1	1	43481.38281	77454.22656
Chad	Dar-salim	1645			1847.855347	33921.38672
Chad	Doudeye	1646			46560.69922	27134.96094
Chad	Hemat-am-timan	1647			12769.03711	28214.88281
Chad	Hemat-haraze	1648			26529.05859	13991.60352
Chad	Kibet-angreb	1649			4676.912598	15203.45898
Chad	Kibet-soum-soum	1650			8210.822266	5867.499512
Chad	Kouga-tchad	1651	2	2	18256.85938	31524.18164
Chad	Mangueigne	1652			28816.41797	8394.056641
Chad	Rachid	1653			38510.44141	42000.16016
Chad	Salamat-am-timan	1654	2		49135.43359	74679.89063
Chad	Torom	1655			6039.919922	8709.251953
Chad	Yalnas-abou-deia	1656			5147.300781	2304.009521
Chad	Dhok/dopdop	1657			22383.96289	18167.68359
Chad	Kouka-adjob	1658			14528.55469	18507.26953
Chad	Massalat-oum-hadjer	1659			32496.47461	37073.5625
Chad	Mesmedje	1660			17175.25	12544.8916
Chad	Ratanine-har-djombo	1661			94429.34375	132780.8438
Chad	Sedamis-mr-mn-assine	1662			25869.06445	25912.87891
Chad	Zioud-amsak	1663			34457.55469	23417.58984
Chad	Djaatne	1664			9823.786133	3083.797363
Chad	Fitri	1665			87796.99219	165409.4531
Chad	Khozam	1666			17117.96484	15240.14551
Chad	Kouka-ati	1667			53258.08594	27343.66016
Chad	Medego	1668			33131.66406	15786.71875
Chad	Ouled-himed	1669			21681.70703	73763.85156
Chad	Ouled-rachid	1670			167867.7969	145959.4844
Chad	Salamat	1671			18016.92188	10239.0293
Chad	Ba-illi	1672	251		27599.0293	67528.23438
Chad	Batha-lairi	1673			47152.35156	40329.85547
Chad	Bogomoro	1674			17758.44922	23406.53906
Chad	Bougoumene	1675			40334.23047	36136.44141
Chad	Bousso	1676			50237.16406	93238.33594
Chad	Deredia	1677			26167.93359	24740.91602
Chad	Dourbali/abouguerne	1678	1	1	68626.86719	60047.14844
Chad	Mai-ache	1679			19309.48438	22106.57031
Chad	Mandjafa	1680			46772.16406	45365.89063
Chad	Massenya	1681			87811.88281	75387.53906
Chad	Miltou-gourgara	1682	245		22509.99805	86632.70313
Chad	Amladoba	1683	1		27048.57422	45619.91406
Chad	Bokoro/tania	1684	3	3	20201.30078	23998
Chad	Dababa	1685			20573.26563	41170.06641
Chad	Mayakne	1686			4070.002686	8909.634766
Chad	Moito	1687	3	3	61689.39063	152960.7031
Chad	Yessie/ngama	1688	1	1	30758.56641	56833.01953
Chad	Afrouk	1689	56		6994.637695	22942.12891
Chad	El-fass	1690	3	3	9492.597656	58399.9375
Chad	Kadada	1691	78	2	21010.53516	62109.89063
Chad	Katoa	1692			5245.503418	21904.36328
Chad	Madiago	1693	4	4	18347.60156	160850.5
Chad	Mani	1694	101		33552.83984	106010.9063
Chad	Massaguet	1695	3	3	23258.41406	88983.64844
Chad	Ndjamena	1696	270	187	172491.0313	1454259.375
Chad	Michemire	1697			24159.75586	77188.72656
Chad	Moussoro	1698	7	7	63480.61719	238137.3281
Chad	Salal	1699			45947.84766	117892.2344
Chad	Amdobak	1700			6838.647949	42424.77344
Chad	Dokora	1701			5233.04248	13772.71777
Chad	Illili	1702			0	9910.770508
Chad	Moal	1703			2924.129883	19993.87891
Chad	Mondo	1704	2	2	7498.554688	19802.62109
Chad	Motoa	1705			2149.166992	10182.70898
Chad	Mourzigui	1706			4072.364258	27698.30469
Chad	Nokou	1707			68921.1875	43727.82813
Chad	Ntiona	1708			77988.25781	84372.14063
Chad	Rig-rig	1709			38407.15234	7644.913574
Chad	Sultanat	1710			111635.2109	247947.1094
Chad	Bebedjia	1711	3	3	7030.974609	41740.5625
Chad	Beboni	1712			7805.61377	55996.5625
Chad	Beboto	1713			19366.02539	86617.375
Chad	Bekan	1714	4	4	13144.86035	35086.03125
Chad	Bero	1715	1		4740.080566	19549.36719
Chad	Beti	1716			6347.174805	49899.13672
Chad	Bodo	1717			9548.791016	93155.34375
Chad	Boro	1718	6	6	8247.720703	22825.85938
Chad	Boye-bessao	1719			8999.521484	29809.83984
Chad	Doba	1720	2	2	3045.067139	26641.79688
Chad	Gore	1721	303	39	8636.738281	17951.37695
Chad	Kaba-donia	1722			2121.13623	7119.098633
Chad	Kaba-roangar	1723			0	19650.23242
Chad	Kara/maibo-goulaye	1724	1	1	10979.0752	118798.9609
Chad	Kome/ndobele	1725	44		20398.52539	71711.89063
Chad	Maibo-mbaye	1726			5433.274414	26086.62109
Chad	Mango	1727	2	2	1331.766235	10576.05371
Chad	Mbaikoro	1728	5	5	4340.876465	17189.08594
Chad	Mbikou	1729			2261.412109	17844.55859
Chad	Miandoum	1730			3135.286865	26873.16406
Chad	Miladi	1731			5015.342773	11500.53613
Chad	Nankesse	1732			0	6891.238281
Chad	Nassian	1733			13.43705368	26848.89844
Chad	Sama	1734			1942.846436	24176.9668
Chad	Timberi	1735	20	8	11944.0459	30609.8125
Chad	Yamodo	1736			13971.29395	49739.96875
Chad	Andoum	1737			7404.714844	36085.51563
Chad	Bessao	1738			14742.2168	38637.74219
Chad	Gadjibian	1739			11989.51074	39685.55859
Chad	Loumbogo	1740			7647.755371	19095.16602
Chad	Mbaissaye	1741			9294.115234	31942.75586
Chad	Mbouroum	1742			7363.944824	21178.45313
Chad	Mont-de-lam	1743			10178.44629	30876.88867
Chad	Oudoumian	1744			9635.097656	21333.57422
Chad	Pandzangue	1745			8371.957031	15467.07617
Chad	Pao	1746			12714.09766	34671.50391
Chad	Berem	1747			10456.0332	63404.23438
Chad	Djarao	1748			2178.705078	29901.02344
Chad	Domo	1749			7187.085449	27181.2168
Chad	Fianga	1750			7534.194336	31912.65039
Chad	Gami	1751			5736.985352	45284.64844
Chad	Gounou	1752			6827.174805	48167.63672
Chad	Gounou-gaya	1753			8894.676758	26992.77734
Chad	Kera	1754			10553.07422	52473.57031
Chad	Leo-mbassa	1755			5905.026855	43702.70313
Chad	Malboum/hollom	1756			16288.11328	99524.70313
Chad	Tagal	1757			17740.31445	90325.97656
Chad	Tikem	1758			9378.851563	74591.19531
Chad	Youe	1759			3171.270264	27439.91406
Chad	Bongor	1760	4	4	13849.54883	37916.89063
Chad	Djoumane	1761			0	5612.804688
Chad	Ere	1762			1724.795166	4223.446289
Chad	Ham	1763			1595.47644	6047.567871
Chad	Kim	1764			17735.78711	61758.58984
Chad	Kolobo	1765			0	2564.935059
Chad	Koumi	1766			11512.97266	24079.63672
Chad	Magao	1767	2	2	24548.73438	43495.70313
Chad	Mitau	1768	2	2	11001.6543	51004.5
Chad	Mogroum	1769	2	2	14844.75977	47749.97656
Chad	Ngam	1770			17231.83789	46376.63672
Chad	Teleme	1771			4213.165039	11013.04297
Chad	Tougoude	1772	1	1	19872.40234	52555.99609
Chad	Toura	1773			17820	47667.75
Chad	Binder	1774			12156.66504	115542.6094
Chad	Bipare	1775			2291.664063	4207.357422
Chad	Dari	1776			6904.949707	48841.89453
Chad	Doue	1777			13209.74219	53343.52734
Chad	Erde-pala	1778	3	3	19684.62305	51072.51563
Chad	Gagal	1779			14658.17773	68510.53906
Chad	Gouey-goudoum	1780	1	1	5463.363281	12662.25977
Chad	Gouin	1781			5058.640625	20814.66406
Chad	Goumadji	1782			7225.45166	33339.80078
Chad	Guegou	1783			1067.626221	5043.806641
Chad	Keuni	1784			12260.71484	40475.18359
Chad	Korbo/kordo	1785			7443.650391	31695.30469
Chad	Lagon	1786			16933.57031	139367.5469
Chad	Lame	1787			5075.164551	31433.23633
Chad	Lere-tchad	1788	4	4	8346.663086	70157.65625
Chad	Salamata	1789			9342.986328	53521.125
Chad	Tagobo-foulbe	1790			2533.756348	11739.15137
Chad	Torrok	1791			2954.754395	6733.430176
Chad	Balimba	1792	1	1	20735.69727	30209.32422
Chad	Banda	1793			9243.394531	18409.73438
Chad	Djoli	1794			10272.99414	26977.13867
Chad	Kokaga	1795			11200.51953	13177.32715
Chad	Korbol	1796			59443.94531	228262.7344
Chad	Koumogo	1797	2	1	20619.72852	36264.92969
Chad	Moussafoyo	1798			16950.24609	58069.51172
Chad	Niellim	1799			4253.827148	33191.70313
Chad	Sarh	1800	3	3	2095.476807	1542.1604
Chad	Alako	1801			14321.81348	19207.7832
Chad	Bale	1802			13082.2207	13763.51074
Chad	Baltoubaye	1803			19868.00586	18165.16602
Chad	Bohobe	1804			8991.814453	7327.616211
Chad	Boum-kebir	1805			17410.73828	32442.71094
Chad	Dindje	1806			8080.233398	7872.334961
Chad	Koskobo	1807			7190.747559	9636.884766
Chad	Kotongoro	1808			1109.318115	1907.901611
Chad	Kyabe	1809			4234.090332	1881.255859
Chad	Marabe	1810			7586.431641	7991.427734
Chad	Moufa	1811			6112.268555	11915.68945
Chad	Ndjokou	1812			25364.74219	70608.77344
Chad	Simegotobe	1813			9431.28125	7779.90332
Chad	Singako	1814			9135.391602	42187.14453
Chad	Bangoul	1815			1063.380249	16017.55469
Chad	Bebo-pen	1816			4535.255371	43363.88672
Chad	Beboro	1817	13	13	3280.522949	12703.14746
Chad	Bedaya	1818			11676.72852	32919.91406
Chad	Bedjondo	1819			6138.77832	28167.66211
Chad	Begara	1820	11	11	2806.559326	7742.272461
Chad	Bekamba-koumra	1821			4484.739746	40139.02734
Chad	Bekamba-moissala	1822	3	3	8979.227539	23098.62891
Chad	Bekourou	1823	10	10	3926.464844	12862.16211
Chad	Bengoro	1824	12	12	8405.451172	23376.62891
Chad	Bessada	1825			13359.91699	70579.59375
Chad	Bessara	1826	1	1	1999.928711	4776.482422
Chad	Dembo	1827	19	17	4053.654297	32375.39453
Chad	Dilingala	1828	13	13	8018.032227	23514.61719
Chad	Dobo	1829			11583.83105	41908.5
Chad	Doubadene	1830	6	6	3232.447021	7430.083984
Chad	Gabian	1831	5	5	12518.00488	43076.17969
Chad	Gon	1832	17	16	2143.386719	16525.32031
Chad	Goundi	1833			19097.33008	82642.0625
Chad	Koldaga	1834	8	8	3810.149902	36961.82422
Chad	Koumra	1835			15908.54102	57816.13281
Chad	Mahim-toki	1836			8509.145508	27414.30859
Chad	Matekaga	1837			5243.915039	17164.33789
Chad	Moissala	1838	7	7	5864.133301	8179.335938
Chad	Mouroum-goulaye	1839			7083.984863	24268.19141
Chad	Nadili	1840			9621.386719	16483.54688
Chad	Nderguigui	1841			4632.304199	35497.02344
Chad	Ngalo	1842	3	3	7717.357422	36564.59375
Chad	Ngangara	1843			4277.21582	13083.92676
Chad	Peni-tchad	1844			4932.130859	38121.90234
Chad	Takoua	1845			1964.599121	9459.308594
Chad	Yomi	1846			1235.307861	16570.53125
Chad	Barde	1847			14713.87891	88981.71875
Chad	Guergne	1848	1		10930.19336	56673.27344
Chad	Kado	1849			8611.198242	46231.73047
Chad	Mabrone	1850			10876.32031	72949.6875
Chad	Molou	1851			16498.3125	128888.2656
Chad	Troane	1852			6099.533203	52836.96484
Chad	Abker	1853			8121.950684	42384.29297
Chad	Bakhat	1854			8371.683594	7205.833984
Chad	Bandala	1855			8316.792969	7413.941406
Chad	Birguit	1856			16182.35059	19811.58008
Chad	Bourtail	1857			10375.12305	45330.25781
Chad	Dadjo	1858			8485.738281	7938.186523
Chad	Guerri	1859			45242.85938	131944.7344
Chad	Kachimel-abeche	1860	8	5	18348.89453	33812.36719
Chad	Kadjeske-am-dam	1861	1		65806.21094	73616.6875
Chad	Kognere	1862			15056.89063	68615.23438
Chad	Korio	1863			14355.05469	59557.92188
Chad	Mandjobo	1864			11255.69043	71619.86719
Chad	Marfa	1865			20309.61719	88551.60938
Chad	Massalat-am-dam	1866			10000.24316	14192.66406
Chad	Ouadi-chok-abougouda	1867			32293.75	85195.16406
Chad	Ouadi-hamra	1868			22856.76758	72820.9375
Chad	Barh-azoum-goz-beida	1869	11	11	31108.36328	95494.69531
Chad	Fongoro	1870			29623.89063	112265.4844
Chad	Goz-beida	1871	6	6	11950.81445	29422.53711
Chad	Kadjeske-goz-beida	1872			15876.14844	47482.47656
Chad	Koloye	1873	16	16	25961.9668	52846.08984
Chad	Mourro	1874	35	35	25379.58594	43701.42969
Chad	Ouadi-habile	1875	9	9	17364.64258	48074.77344
Chad	Ouadi-kadja	1876	10	10	16468.81641	27969.79297
Chad	Signar	1877	2	2	9758.369141	28275.53125
Chad	Darbe	1878			4375.993652	6182.051758
Chad	Deressia	1879			12845.85254	34365.66406
Chad	Dormon	1880			4342.097656	7228.245117
Chad	Gabri-ngolo	1881			4068.785156	15289.57813
Chad	Goulaye	1882			30769.20898	43599.07422
Chad	Kabalaye	1883	1	1	4787.963379	15425.39063
Chad	Kariade-boum	1884			5824.177734	9915.05957
Chad	Kimre	1885			5566.022461	10842.36719
Chad	Koro-tchad	1886			1638.900391	2983.103516
Chad	Lai	1887	1	1	2594.288818	4047.122559
Chad	Mouroum-touloum	1888			3964.83252	4208.550293
Chad	Ndam	1889			15245.01953	64491.03516
Chad	Ngamongo	1890			2313.543457	2639.260498
Chad	Ninga	1891	2	2	6839.621094	18165.7207
Chad	Soumraye	1892			31125.35156	83034.11719
Chad	Tchaguine-ngolo	1893			6074.887695	28610.01172
Chad	Tchedoum	1894			3547.270264	7751.341797
Chad	Bagaye	1895			4630.782715	27455.89453
Chad	Bere-tchad	1896			7027.408203	43133.15625
Chad	Delbian	1897			5020.333984	39075.19531
Chad	Kelo	1898	1	1	4274.027832	7739.245117
Chad	Kolon	1899			13766.42383	86646.59375
Chad	Lele	1900			12250.50293	125189.0781
Chad	Marba	1901			10352.19043	82516.70313
Chad	Mesme	1902			17357.86328	86830.8125
Chad	Tamion-ngolo	1903			964.4317017	27541.08203
Chad	Tchoa	1904			1707.561523	25060.41406
Sao Tome and Principe	Administrative unit not available	1905	5	5	11180.29688	8722.935547
Sao Tome and Principe	Administrative unit not available	1906	19	19	52348	214569.4531
Cameroon	Djerem	1907	721	7	98922.71875	223777.2031
Cameroon	Faro - Et - DÃ©o	1908			110998.2344	129259.125
Cameroon	Mayo-Banyo	1909	2	2	81008.34375	314961.1875
Cameroon	MbÃ©rÃ©	1910	5	3	106079.7188	251072.375
Cameroon	Vina	1911	670	225	160613.7813	503861.3125
Cameroon	Haute - Sanaga	1912	5	4	235214.6094	133306.75
Cameroon	LÃ©kiÃ©	1913	191	110	160550.1406	313656.9375
Cameroon	Mbam - Et - Inoubou	1914	34	19	141187.9688	248854.1875
Cameroon	Mbam - Et - Kim	1915	6	4	341525.25	172414.6563
Cameroon	MÃ©fou - Et - Afamba	1916	308	15	194387.7969	1131161.25
Cameroon	MÃ©fou - Et - Akono	1917	1380	13	72964.11719	720173.5
Cameroon	Mfoundi	1918	13203	300	200711.5625	2128397.75
Cameroon	Nyong - Et - KÃ©llÃ©	1919	245	10	216452.5938	174626.5
Cameroon	Nyong - Et - Mfoumou	1920	3	3	267082.9063	132157.4375
Cameroon	Nyong - Et - So'o	1921	54	16	133230.5625	153776.8438
Cameroon	Boumba - Et - Ngoko	1922	1		817995.0625	163150.3125
Cameroon	Haut - Nyong	1923	35	33	764982.1875	261195.1563
Cameroon	KadeÃ¯	1924	5	5	529782.5625	253544.8281
Cameroon	Lom - Et - Djerem	1925	23	19	288503	426993.7188
Cameroon	DiamarÃ©	1926	142	37	79703.13281	947650.125
Cameroon	Logone - Et - Chari	1927	19	17	163133.7031	766480.5
Cameroon	Mayo-Danay	1928	7	2	102292.1406	706273.125
Cameroon	Mayo-Kani	1929	93	4	85499.15625	704510.4375
Cameroon	Mayo-Sava	1930	9	8	36744.26563	454344.0625
Cameroon	Mayo-Tsanaga	1931	18	17	50382.52734	1090269.5
Cameroon	Moungo	1932	575	18	77612.48438	640806.625
Cameroon	Nkam	1933	18		112328.6953	161053.3438
Cameroon	Sanaga - Maritime	1934	735	17	228944.2344	843236.5625
Cameroon	Wouril	1935	28627	471	230802.625	2655870.5
Cameroon	BÃ©noue	1936	867	175	179261.4531	1529417.625
Cameroon	Faro	1937	1	1	87285.82031	111559.0938
Cameroon	Mayo-Louti	1938	212	2	53056.94141	692510.625
Cameroon	Mayo - Rey	1939	259	7	368248.0938	683649.0625
Cameroon	Boyo	1940			10881.91797	154056.6563
Cameroon	Bui	1941			21848.31641	466862.4375
Cameroon	Donga - Mantung	1942	12	12	43095.30469	356996.6875
Cameroon	Menchum	1943	1	1	30304.79883	222040.9375
Cameroon	Mezam	1944	38	38	36230.81641	698015.625
Cameroon	Momo	1945	1	1	26893.80078	230444.0156
Cameroon	Ngo-Ketunjia	1946	109	108	11445.73926	293143.875
Cameroon	Bamboutos	1947	26	20	30861.26563	424980.8125
Cameroon	Haut-Nkam	1948	7	7	12980.29492	142588.5313
Cameroon	Hauts-Plateaux	1949	23	22	12767.13281	100892.3906
Cameroon	Koung-Khi	1950	13	13	10571.21484	50269.80469
Cameroon	MÃ©noua	1951	24	22	40890.15625	363627.375
Cameroon	Mifi	1952	10	10	3526.795898	407870.9063
Cameroon	Nde	1953	5	5	48474.84375	126522.9766
Cameroon	Noun	1954	10	9	149660.0938	662816.8125
Cameroon	Dja - Et - Lobo	1955	92	1	410749.7813	293785.2813
Cameroon	Mvila	1956	41	9	286585.75	267378.2813
Cameroon	OcÃ©an	1957	197	9	444387.6563	293056.2188
Cameroon	VallÃ©e - Du - Ntem	1958	102	5	157922.1563	110705.3047
Cameroon	Fako	1959	241	236	18603.60156	879740.5
Cameroon	KupÃ© Manenguba	1960	5	4	84558.13281	163386.9688
Cameroon	Lebialem	1961	1	1	10183.00977	128867.5625
Cameroon	Manyu	1962	10	10	146202.7813	292595.5938
Cameroon	Meme	1963	12	11	62568.96875	499198.5938
Cameroon	Ndian	1964			70618.97656	174020.3125
Central African Republic	Bamingui	1965	10	10	42766.44141	10084.87793
Central African Republic	NdÃ©lÃ©	1966	14	14	145090.25	54179.91797
Central African Republic	Bangui	1967	100	86	2145.305176	878103.125
Central African Republic	Alindao	1968			11432.19531	95759.86719
Central African Republic	KembÃ©	1969			42370.89844	88905.03125
Central African Republic	Mingala	1970			42716.125	41644.01172
Central African Republic	Mobaye	1971	1		20482.42578	87452.75
Central African Republic	Zangba	1972			20317.21289	53365.69141
Central African Republic	Bambouti	1973			2765.879395	1623.558838
Central African Republic	DjÃ©ma	1974			21713.07422	3262.851318
Central African Republic	Obo	1975			6978.166992	47298.78906
Central African Republic	ZÃ©mio	1976	9	9	10845.58105	32476.36133
Central African Republic	Bria	1977	12	12	81111.07813	102566.5469
Central African Republic	Ouadda	1978	1		87401.51563	22712.14648
Central African Republic	Yalinga	1979			58370.55078	7926.483887
Central African Republic	DÃ©koa	1980			39306.67969	52460.55469
Central African Republic	Mala	1981	1		7814.984375	20746.01172
Central African Republic	Ndjoukou	1982			31647.76758	42532.39844
Central African Republic	Sibut	1983	5	5	24471.22656	58125.23438
Central African Republic	Boda	1984			33669.05859	68680.3125
Central African Republic	Boganangone	1985			32318.75	38782.08203
Central African Republic	Boganda	1986			32030.875	18725.51367
Central African Republic	MbaÃ¯ki	1987	2	1	89578.80469	204484.0313
Central African Republic	Mongoumba	1988			10350.64355	31628.84961
Central African Republic	Amada-Gaza	1989	15	15	24918.5625	25630.44531
Central African Republic	BerbÃ©rati	1990	82	81	79645.78125	202232.4844
Central African Republic	Carnot	1991	45	45	64134.66797	134955.4688
Central African Republic	DÃ©dÃ©-Mokouba	1992	21	21	15477.49219	28722.82031
Central African Republic	Gadzi	1993	38	38	59078.10547	78950.04688
Central African Republic	Gamboula	1994	35	35	22309.74023	43684.64844
Central African Republic	Sosso-Nakombo	1995	10	10	12228.59375	19301.16016
Central African Republic	Bakouma	1996	3	3	61768.46875	31864.10156
[truncated: 36,260 more rows]
