# Supplementary material for: Global connections between El Nino and landslide impacts
Source: Nat Commun. 2021 Apr 15;12:2262. doi: 10.1038/s41467-021-22398-4 (PMC8050240; doi:10.1038/s41467-021-22398-4)
Supplement: Supplementary file 7 — Supplementary Data 4 [file 41467_2021_22398_MOESM7_ESM.zip]

Archive with 1 entries (1 files):
- Supplementary_dataset_4_stdevs_GFLD_model_data.xlsx
