# Supplementary material for: Global connections between El Nino and landslide impacts
Source: Nat Commun. 2021 Apr 15;12:2262. doi: 10.1038/s41467-021-22398-4 (PMC8050240; doi:10.1038/s41467-021-22398-4)
Supplement: Supplementary file 7 — Supplementary Data 4 [file 41467_2021_22398_MOESM7_ESM.zip › Supplementary_dataset_4_stdevs_GFLD_model_data.xlsx]

## Sheet: Sheet1
Country	Standard Deviation
Bangladesh	0.285346
Bhutan	0.377093
Brazil	0.464305
China	0.224026
Colombia	0.321713
Guatemala	0.312527
Haiti	0.370098
India	0.686497
Indonesia	0.199373
Italy	0.270242
Japan	0.356389
Kenya	0.435611
Malaysia	0.275018
Mexico	0.283716
Myanmar	0.640853
Nepal	0.314435
Pakistan	0.337329
Peru	0.532947
Philippines	0.420034
Sri Lanka	0.530994
Taiwan	0.443686
Thailand	0.779557
Turkey	0.533497
Uganda	0.275821
USA	0.48641
Vietnam	0.271246
