# Supplementary material for: Global connections between El Nino and landslide impacts
Source: Nat Commun. 2021 Apr 15;12:2262. doi: 10.1038/s41467-021-22398-4 (PMC8050240; doi:10.1038/s41467-021-22398-4)
Supplement: Supplementary file 8 — Supplementary Data 5 [file 41467_2021_22398_MOESM8_ESM.zip]

Archive with 55 entries (54 files):
- Afghanistan_landslide_incidence_compare.pdf
- Bangladesh_landslide_incidence_compare.pdf
- Bhutan_landslide_incidence_compare.pdf
- Brazil_landslide_incidence_compare.pdf
- Chile_landslide_incidence_compare.pdf
- China_landslide_incidence_compare.pdf
- Colombia_landslide_incidence_compare.pdf
- Costa Rica_landslide_incidence_compare.pdf
- Ecuador_landslide_incidence_compare.pdf
- El Salvador_landslide_incidence_compare.pdf
- Guatemala_landslide_incidence_compare.pdf
- Haiti_landslide_incidence_compare.pdf
- India_landslide_incidence_compare.pdf
- Indonesia_landslide_incidence_compare.pdf
- In_ENSO_zones/
- In_ENSO_zones/Bangladesh_landslide_incidence_compare.pdf
- In_ENSO_zones/Brazil_landslide_incidence_compare.pdf
- In_ENSO_zones/China_landslide_incidence_compare.pdf
- In_ENSO_zones/Colombia_landslide_incidence_compare.pdf
- In_ENSO_zones/Guatemala_landslide_incidence_compare.pdf
- In_ENSO_zones/Haiti_landslide_incidence_compare.pdf
- In_ENSO_zones/India_landslide_incidence_compare.pdf
- In_ENSO_zones/Indonesia_landslide_incidence_compare.pdf
- In_ENSO_zones/Kenya_landslide_incidence_compare.pdf
- In_ENSO_zones/Malaysia_landslide_incidence_compare.pdf
- In_ENSO_zones/Mexico_landslide_incidence_compare.pdf
- In_ENSO_zones/Myanmar_landslide_incidence_compare.pdf
- In_ENSO_zones/Nepal_landslide_incidence_compare.pdf
- In_ENSO_zones/Pakistan_landslide_incidence_compare.pdf
- In_ENSO_zones/Peru_landslide_incidence_compare.pdf
- In_ENSO_zones/Philippines_landslide_incidence_compare.pdf
- In_ENSO_zones/Thailand_landslide_incidence_compare.pdf
- In_ENSO_zones/Uganda_landslide_incidence_compare.pdf
- In_ENSO_zones/USA_landslide_incidence_compare.pdf
- In_ENSO_zones/Vietnam_landslide_incidence_compare.pdf
- Italy_landslide_incidence_compare.pdf
- Japan_landslide_incidence_compare.pdf
- Kenya_landslide_incidence_compare.pdf
- Malaysia_landslide_incidence_compare.pdf
- Mexico_landslide_incidence_compare.pdf
- Myanmar_landslide_incidence_compare.pdf
- Nepal_landslide_incidence_compare.pdf
- Pakistan_landslide_incidence_compare.pdf
- Peru_landslide_incidence_compare.pdf
- Philippines_landslide_incidence_compare.pdf
- South Korea_landslide_incidence_compare.pdf
- Sri Lanka_landslide_incidence_compare.pdf
- Taiwan_landslide_incidence_compare.pdf
- Tajikistan_landslide_incidence_compare.pdf
- Thailand_landslide_incidence_compare.pdf
- Turkey_landslide_incidence_compare.pdf
- Uganda_landslide_incidence_compare.pdf
- USA_landslide_incidence_compare.pdf
- Venezuela_landslide_incidence_compare.pdf
- Vietnam_landslide_incidence_compare.pdf
